# Supplementary material for: Intraepithelial Lymphocyte Cytometric Pattern Is a Useful Diagnostic Tool for Coeliac Disease Diagnosis Irrespective of Degree of Mucosal Damage and Age—A Validation Cohort
Source: Nutrients. 2021 May 15;13(5):1684. doi: 10.3390/nu13051684 (PMC8155844; doi:10.3390/nu13051684)
Supplement: Supplementary file 1 [file nutrients-13-01684-s001.zip]

Archive with 2 entries (2 files):
- File1.sav
- File1.xlsx
