# Supplementary material for: Intraepithelial Lymphocyte Cytometric Pattern Is a Useful Diagnostic Tool for Coeliac Disease Diagnosis Irrespective of Degree of Mucosal Damage and Age—A Validation Cohort
Source: Nutrients. 2021 May 15;13(5):1684. doi: 10.3390/nu13051684 (PMC8155844; doi:10.3390/nu13051684)
Supplement: Supplementary file 1 [file nutrients-13-01684-s001.zip › File1.xlsx]

## Sheet: Hoja1
NUM	CATLAB	EDAD	Biopsiabasal	TIPODE2	SEXO	CLINICA	clin2	FAM1RGRADO	HISTOLOGIA	SEROLOGIA	EMA	GENETICA	DQ2.5	DQ2.2	DQ8	UNALELDQ2	DQA1	DQB1	AINES	HPYLORY	PARASITS	LIES	CD45	GAMMADELTA	CD3neg	Patró	VAR00002	DEPOSITS	graudipòsits	RESPOSTAALADSG	diagnosticdefinitiu	Comentaris	V36	filter_$	patro2	serol2	responseGFD2	patrocomplet	responseGFD3	serol3	Clinica3
1251	SI	66	2	post-DSG	2	2.7		2	2	1		2	2	1	2	1	2	1	2	2		45	14.71	7.99	6.33	3	1251			3	5	control amb DSG. Resposta clinica parcial, no histol. ANDUJAR		0	2	1	0	2	0	1	1
1020	no	60	1		2	1 3		2	2	1		1	1	2	2				2	2	2	55	11.12	14.57	7.5	1	1020	-1	-1	2	3	55 a 37%. Patró celiac basal.		0							1
1493	NO	46	1		2	1		2	4	2		1	2	2	1				2	2	2		5.94	12.18	1.28	1	1493				1	OMI 187 celiaca debut		0							1
1526	NO	22	1		2	2		2	1	2		1	2	1	1	1	2	1		2	2	15	3.34	7.43	14.5	4	1526			4	16	OMI 188- Malabsorció de sucres. No enteropatia.		0							1
1569	SI	53	1		2	1		2	4	1		2	2	1	2					2	2	-1		5.2	6.9	3	1569			3	13	sobrecreixement bacterià+malnutrició+linfoma ganglionar		0							1
1779	SI	3	1		2	13		2	4	2		1	1	1	2					2	2	-1	28.09	15.21	2.35	1	1779				1			0							1
1792	NO	35	2		2	-1		-1	2	1		-1	-1	-1	-1	-1	-1	-1	2	2	2	68	13.43	1.65	1.04	4	1792			-1	13	desconeixem tot		0							99
1793	NO	27	1		2	7.6		2	2	1		1	1		2				2	2	2	48.7	5.04	2.74	4.79	4	1793				19	sensibilitat al gluten		0							99
1794	NO	47	1		2	6		2	1	1		1	2	2	1	2			2	2	2	5	1.4	15.48	42.86	2	1794				5	Marsh O amb augment de gammadelta		0							1
1797	NO	21	1		2	1		2	1	1		1	2	2	1				2	2	2	17	2.02	9.72	31.94	2	1797			4	5	Marsh O , augment gammadelta		0							1
1801	NO	36	2		2	3		2	1	1		2	2	2	2	1	1	2	2	2	2	20	2.77	19.84	1.94	1	1801			2	3	Lie 29--> Lie 20 con DSG		1							2
1805	NO	22	1		2	3		2	2	1		2	2	2	2	1	1	2	2	2	2	39	4.78	2.36	8.66	3	1805	2	1	4	10	Enteritis con todo el estudio realizado, sin sintomas puesto que esta con dieta sin F+S+L		0							2
1807	NO	53	1		2	3		1	1	1		1	1	2	2	2			2	2	2	13	6.21	2.18	20.73	4	1807			4	14	scrining familiar asintomatica		0							2
1810	NO	9	1		2	4		1	1	1		1	1	-1	-1	2			2	2	2	13	1.69	1.54	56.94	4	1810			4	13	Marsh 0 amb clinica sense prova		0							2
1817	SI	46	1		1	2		2	2	1		1	1	2	2	2			2	2	2	28	8.92	1.91	0.64	3	1817			4	13	Marsh 1 sense prova		0							1
1818	NO	45	2		2	3		1	2	1		1	2	-1	1	-1			2	2	2	30	4.79	26.39	1.74	1	1818			2	3	Marsh I amb resposta clinica e histologica		0							2
1821	SI	13	2		2	3		2	2	4		1	1	2	2				2	2	2		8.58	8.68	3.9	2	1821				2	Es interessant perque inicialment era LIE 20% amb serologia bordeline ---> marsh 3 c		0							2
1824	NO	53	2		1	2		2	2	1		1	1	2	2	2			2	2	2	34	3.66	4.14	7.96	3	1824			4	13	Marsh I sense provocacio		0							1
1826	NO	56	1		1	3		2	4	1		2	2	2	2	1	1	2	1	2	2		1.42	15.38	19.23	2	1826			4	8	olmesartan		0							2
1829	NO	20	1		2	1.3		2	2	4	1	-1	-1	-1	-1	-1			2	2	2	38	7.78	13.31	11.6	2	1829			4	5	Marsh 1 amb augment gammadelta		0							99
1833	NO	49	1		2	1.5		2	1	1		2	2	1	2	2			2	2	2	12	3.08	8.43	31.03	4	1833	1	2	3	15	la diarrea es per SII s'ha descarta tot i s'ha fet prova pendent capsula		1							99
1835	SI	38	1		2	1		2	1	1		1	1	2	2	2			2	2	2	8	8.28	10.02	12.6	2	1835			4	5	Marsh 0 amb augment gammadelta		0							1
1836	NO	59	2		2	3		2	1	1		2	2	2	2				2	2	2	8	6.28	8.81	30.5	2	1836			4	6	enteritis amb giardiasis, despres de tto no enteritis , hi ha gammadelta limits tractada.		1							2
1837	NO	47	2		2	2		2	1	1		1	1	-1	-1	2			2	2	2	24	3.64	2.98	5.3	3	1837				13	Marsh 0 pendent de la resposta		0							1
1838	NO	33	1		2	2		2	2	1		1	2	2	1	2			2	2	2	40	5.44	5.11	10.07	4	1838				19			0							1
1842	SI	25	1		1	1.5		2	1	1		-1	-1	-1	-1	-1	-1	-1	2	2	2	22	1.68	1.54	6.15	3	1842			4	13	Marsh 0 sense prova									99
1843	SI	34	2		2	2		2	1	1		1	1		1				2	2	2	18	4.71	3.85	11.54	4	1843				19	enterits per HP , ademes millora sense gluten		0							1
1844	SI	26	1		2	1		2	1	1		1	2	2	1	1	1	2	2	1	2	24	18.57	0.38	5.5	3	1844			4	13	Marsh O sense prova		0							1
1845	NO	42	2		2	2		2	1	1		1	1	2	2	2			2	2	2	20	3.03	0.64	20.7	4	1845			4	13	enteritis per HP, segueix amb clinica i no te prova		0							1
1846	NO	25	2		1	3		2	2	1		1	1	-1	-1	2			2	2	2	40	4.04	4.9	13.03	4	1846			3	10	inicialment bordeline con LIE 40% amb DSG LIE20/50% despres amb dieta normal asintomatic LIE40		0							2
1847		81	1		2	8	2		1	4		1	1	2	2	2	2	2	2	2	2	18	9.87	22.83	6.63	1					18			0							2
1848		83	1		2	1	1		2	2		1	1	1	2				2	2	2	60	8.77	6	5.06	3				1	3			0							1
1849		71	1		1	1	1		2	4		1	1	2	2				2	2	2	71	13.0	20.94	3.21	1					3			0							1
1850		70	1		2	3	2		1	4		1	2	2	1	2	2	2	2	2	2	19	7.61	13.51	8.65	1				3	18			0							2
1851		69	1		1	14	2		2	4		1	1	2	2	1	1	1	2	2	2	36	16.55	7.1	6.95	3				4	13	CH per OH amb enolisme actiu i pluripatológic, exitus per ICC		0							2
1852		65	1		2	3	3		2	4		1	1	2	2	1	1	1	2	1	2	38	10.64	1.52	17.41	4					7	HP positiu no ttx, ella DSG pel seu compte i resposta		0							2
1853		61	1		1	1	1		1	4										1	2	23	6.9	6.74	17.08	4					99	HP positiu		0							1
1854		60	1		1	3	2		1	4		1	1	2	2	2	2	2	2	2	2	17	5.41	1.51	32.91	4				4	13	CH per OH, probable desnutrició, déficit folat,...		0							2
1855		57	1		1	9	2		1	4		1	2	1	2	1	1	1	2	2	2	15	10.29	3.76	11.85	4					12			0							2
1856		55	1		2	3	3		3	2		1	2	1	2	1	1	1	2	2	2		11.77	25.59	3.38	1					1			0							2
1857		55	1		1	1	1		3	4		1	1	2	2	1	1	1	2	2	2		14.27	14.38	1.66	1				3	1			0							1
1858		45	1		1	1	1		4	2		1	1	1	2	1	1	1	2	2	2		13.54	15.38	4.32	1				1	1			0							1
1859		45	1		2	5	1		4	2									2	1	2		7.81	38.58	1.8	1				6	1	Genetica no demanda		0							1
1860		40	1		2	2	1		2	3		1	1	1	2				2	2	2	60	9.43	56.88	4.49	1				1	3			0							1
1861		40	1		2	3	2		2	4		1	2	2	1	2	2	2	2	2	2	20	17.29	7.67	4.3	3					13	Anemia por pérdidas ginecológicas		0							2
1862		35	1		1	2	1		3	2		1	1	1	2	1	1	1	2	1	2		9.95	33.64	4.93	1				1	1	Celiaco + Infeccion por HP		0							1
1863		31	1		2	1	1		1	3		1	1	1	2	1	1	1	2	2	2	14	13.44	98.19	10.37	2					99	Missing. Pérdida seguimiento, no dx definitivo		0							1
1864		28	1		2	1	1		2	4		1	1	2	2	1	1	1	2	2	2	46	14.63	9.1	2.24	1				4	1			0							1
1865		28	1		2	1	1		2	3		1	1	1	2	1	1	1	2	2	2	87	30.36	23.14	0.44	1				4	3	Seguimiento errático, no presentado a las visitas de DIG		0							1
1866		27	1		2	1	1		3	2		1	1	2	2	1	1	1	2	2	2		4.17	60.34	2.87	1					1			0							1
1867		26	1		2	2	1		4	2		1	1	2	2	1	1	1	2	2	2		17.85	22.62	1.86	1					1	No adherencia a las visitas, no sabemos respuesta		0							1
1868		23	1		2	2	1		4	2		1	1	1	2	1	1	1	2	1	2		23.38	20.28	5.15	1				14	1			0							1
1869		17	1		2	2	1		3	2		1	2	1	2	1	1	1	2	2	2										99	No informe citometria		0							1
1870		16	1		1	1	1		4	3		1	1	1	2	1	1	1	2	2	2		18.46	21.52	1.69	1				1	1			0							1
1871		15	1		1	4	2		1	2		1	1	2	2	1	1	1	2	2	2	17	4.35	15.6	6.38	1				4	18			0							2
1872		15	1		1	5	1		3	2		1	1	2	2	1	1	1	2	1	2		20.12	46.23	0.45	1					1			0							1
1873		7	1		1	10	3		4	2		1	1	2	2	1	1	1	2	2	2		25.31	35.12	2.44	1				1	1			0							2
1874		7	1		1	10	3		3	2		1	1	2	2	1	1	1	2	2	2		1.49	87.4	18.9	2					99	Projecte història natural MC no hi ha dades dee simptomes ni resposta a DSG. Giardiasis		0							2
1875		6	1		1	4	2		3	2		1	1	2	1	1	1	1	2	2	2		92.31	35.04	2.56	1				1	1			0							2
1876		6	1		1	3	2		1	4		2	2	2	2	2	2	2	2	1	2	23	16.29	5.98	21.28	4					7			0							2
1877		6	1		2	1	1		1	4		1	1	2	2	1	1	1	2	2	2	22	11.59	22.02	42.95	2				4	18	Marsh 0, actualmente sin DSG		0							1
1878		6	1		1	4	2		2	3		1	1	2	2	1	1	1	2	2	2	32	94.4	32.8	21.33	2				1	3			0							2
1879		5	1		1	5	1		4	2		1	2	1	1	1	1	1	2	1	2		17.13	20.37	8.73	1				1	1			0							1
1880		4	1		1	2	1		4	2		1	1	1	2	1	1	1	2	2	2		85.89	35.64	5.45	1				1	1			0							1
1881		4	1		1	9	2		3	3		1	2	2	1	2	2	2	2	2	2	82	12.33	24.75	5.61	1				6	1	atrofia parcial però classificació 3B		0							2
1882		54	1		1	1	1		4	2		1	1	2	2	2	2	2	2	1	2		14.27	14.38	1.66	1				1	1			0							1
1883		75	1		2	2	1		4	4		1	1	1	2	2	2	2	2	1	2		5.89	16.07	29.46	2				2	1			0							1
1884		6	1		2	3	3	1	3	3		1	1	1	2	2	2	2	2	2	2	32	12.67	25.18	8.16	1				14	1			0							2
1885		24	1		2	1	1		4	2		1	1	2	1	2	2	2	2	2	2	80	19.87	10.02	3.07	1				1	1			0							1
1886		44	1		2	2	1		4	4		1	1	1	2	2	2	2	2	2	2		18.6	25.6	1.1	1				11	1			0							1
1887		16	1		2	2	1		4	2		1	2	1	2	2	2	2	2	2	2		11.59	46.59	3.31	1				1	1			0							1
1888		48	1		2	2	1	2	4	3		1	1	2	2	2	2	2	2	1	2		27.13	24.3	0.7	1				1	1			0							1
1889		41	1		1	1	1	2	3	3		1	1	2	2	2	2	2	2	1	2	62	23.79	9.2	4.38	1				1	1			0							1
1890		5	1		1	5	1	2	3	3		1	1	2	2	2	2	2	2	2	2	59	15.45	33.86	2.86	1				1	1			0							1
1891		56	2		2	10	1	2	2	2		1	2	2	1	2	2	2	2	1	2	28	8.6	11.9	1.4	1				5	4	primera bx Marsh 3B no hi ha subpoblacions		0							2
1892		31	1		2	3	2	2	4	2		1	1	2	2	2	2	2	2	2	2		13.55	24.75	1.58	1				1	1			0							2
1893		12	1		2	4	2	2	3	2		1	1	2	2	2	2	2	2	2	2	41	14.14	21.35	5.99	1				14	1			0							2
1894		24	1		2	2	1		4	2		1	1	2	2	2	2	2	2	2	2		6.48	31.62	6.32	1				11	1			0							1
1895		3	1		1	13	2	2	4	2		1	1	1	2	2	2	2	2	2	2	50	20.58	19.7	3.84	1				1	1			0							1
1896		8	1		2	10	2	2	4	2		1	1	1	2	2	2	2	2	2	2		16.22	12.24	5.77	1				1	1			0							2
1897		13	1		2	5	1		4	2		1	1	2	2	2	2	2	2	1	2		22.71	21.05	2.35	1				11	1			0							1
1898		4	1		2	3	2	2	4	2		1	1	1	2	2	2	2	2	2	2		15.26	34.48	1.93	1				1	1			0							2
1899		44	1		1	9	2	2	1	4		1	2	1	1	2	2	2	2	1	2	22	7.07	15.11	3.94	1				11	18	patró celiac amb < 25 LIES i helicobacter pyliro		0							2
1900		56	1		1	5	1		3	4		1	1	1	2	2	2	2	2	2	2		5.74	24.35	3.93	1				11	1	penent seguiment DSG		0							1
1901		11	1		2	8	3	2	2	4		1	1	2	2	2	2	2	2	2	2	41	17.81	23.62	4.4	1				11	3	En dieta lliure, caída de ATTG con dieta libre, pendiente evolución		0							2
1902		13	1		2	10	2	2	1	3		1	1	2	2	2	2	2	2	2	2	17	4.35	15.6	6.38	1				11	18	patró celiac amb < 25 LIES		0							2
1903		3	1		1	1	1		1	3		2	2	1	2	2	2	2	2	2	2	24	6.39	17.3	46.86	2				11	5	pendent fer DSG + patró celiac amb < 25 LIES		0							1
1904		14	1		1	1	1	2	4	2		1	1	1	2	2	2	2	2	2	2		18.46	21.52	1.69	1				1	1	possible dx 2017		0							1
1905		79	1		2	2	1		4	3		1	1	2	2	2	2	2	2	2	2	28	9.1	36.3	1.1	1				11	1	Diagnòstic al desembre 2019, no es coneix la resposta a la DSG. Té una EDA amb Bx del 6/2019, sense citometria i sense l'estudi previ de celiaquia. Allà ja es veia l'enteritis limfociítica. La Bx d'ara és basal doncs?		0							1
1906		72	1		2	1	1		4	4		1	1	2	2	2	2	2	2	2	2	50	11.4	6.2	16.4	4				8	1			0							1
1907		64	1		2	3	2		2	4		1	2	2	1	2	2	2	2	2	2	29	3.4	32.1	6.2	1				11	3	Pendent resposta DSG		0							2
1908		51	1		2	5	1		4	2		1	1	2	1	2	2	2	2	2	2	78	7.6	11.6	0.8	1				11	1	Pendent resposta DSG		0							1
1909		50	1		2	3	2		2	2		1	1	1	2	2	2	2	2	2	2	71	21.3	44.5	0.6	1				11	3	Encara no s'ha iniciat DSG per dx recent		0							2
1910		48	1		1	1	1		4	2		1	1	2	2	2	2	2	2	2	2	63	4.63	21.69	2.37	1				1	1			0							1
1911		45	1		1	2	1		4	2		1	2	1	2	2	2	2	2	1	2		16.32	27.52	0.47	1				1	1	En AP no consta el numero de LIEs		0							1
1912		41	1		1	3	2		3	2		1	1	1	2	2	2	2	2	1	2	65	8.4	16	4.9	1				1	1			0							2
1913		41	1		2	3	2		4	2		1	1	1	2	2	2	2	2	2	2	50	10.8	26.6	3	1				1	1			0							2
1914		38	1		2	3	2		4	2		1	1	2	2	2	2	2	2	2	2		5.2	24.7	2.3	1				11	1	En AP no consta el numero de LIEs; per dx recent, no s'ha observat resposta a la DSG		0							2
1915		36	1		2	2	1		2	4		1	1	2	2	2	2	2	2	2	2	92	6.35	18.78	10.25	3				3	3			0							1
1916		30	1		1	5	1		2	4		1	1	2	1	2	2	2	2	2	2	26	1.5	30.5	1.3	1				1	3			0							1
1917		29	1		1	3	2		4	2		1	1	2	2	2	2	2	2	2	2		10.0	38.1	1	1				11	1	Dx recent, pendent de resposta a DSG		0							2
1918		27	1		2	1	1		2	2		1	1	2	2	2	2	2	2	2	2	46	9.84	17.19	1.65	1				1	4	Bx amb DSG		0							1
1919		10	1		2	4	2		2	3		1	1	2	2	2	2	2	2	2	2	32	0.5	42.9	2.2	1				11	3			0							2
1920		10	1		2	4	2	1	4	2									2	2	2		16.8	36	0.9	1				11	99	Celiaco sin genética		0							2
1921		9	1		2	4	2		4	2		1	2	1	1	2	2	2	2	1	2		9.4	34.9	3	1				11	1			0							2
1922		8	1		2	5	1	2	4	3		1	1	1	2	2	2	2	2	2	2	70	13.82	23.53	0.7	1				1	1			0							1
1923		7	1		2	5	1	2	3	2		1	1	2	2	2	2	2	2	1	2	71	18.6	16.94	7.4	1				11	1			0							1
1924		5	1		1	14	2		4	2									2	2	2		14.42	30.74	2.13	1				11	99			0							2
1925		4	1		1	9	2		3	4		1	2	2	1	2	2	2	2	2	2	82	12.33	24.75	5.61	1				11	1			0							2
1926		1	1		2	14	2	1	1	2		1	1	2	1	2	2	2	2	2	2	9	6.31	10.59	47.39	2				1	5	Serologia borderline, genetica +, AP sense atrofia amb LIE 9, clínica compatible i resposta a la DSG		0							2
1927		17	1		2	1	1	1	1	2		1	1	2	2	2	2	2	2	2	2	16	2.8	37.6	3.6	1				6	99	Missing por estar con DSG abans de l'EDA		0							1
1928		16	1		2	2	1		2	3		1	2	1	1	1	1	1	2	2	2	51	18.1	2	2.3	3				6	5	No se ha etiquetado como celíaca pero se recomienda DSG (leve mejoría de la clínica abdominal).		0							1
1929		11	1		1	4	2		2	3		1	1	2	2	2	2	2	2	2	2	33	6.3	15.6	7.1	1				4	3	No se ha iniciado DSG por ausencia de clínica digestiva.		0							2
1930		5	1		2	3	3		4	2		1	1	2	2	2	2	2	2	2	2		6.3	16.4	1.9	1					1	Celiaco con atrofia, no iniciada DSG por Dx reciente		0							2
1931		5	1		2	3	3		4	3		1	2	2	1	2	2	2	2	2	2		18.6	20.7	3.8	1				4	1	No s'ha iniciat DSG per estar assimptomàtica a nivell digestiu.		0							2
1932		3	1		2	3	3		4	2		1	1	2	2	1	1	1	2	2	2		12.3	27.7	3.1	1					1	Celiaco con atrofia. No iniciada DSGpor dx tan reciente.		0							2
	no	53	1		1	6		1	2	1		2	2	1	2	1	2	1	2	2	2	42.3	8.37	12.6	9.95	1		-1	-1	2	3			0							1
	SI	66	2	post-DSG	2	1		2	2	1		2	2	2	2	1	1	2		2	2	35	6.46	10.88	12.72	2		-1	-1	3	5	¿diarrea ficticia x laxantes? Múltiples ingressos i exploracions des de 2003. Bañares i Rosinach		0	1	1	0	2	0	1	1
	no	40	1		2	6		2	1	1	-1	1	2	2	1					2	2	22		18.3		2				2	3	Marsh 0 22%. respuesta a DSG LIEs post 7%		0	1	1	1	2	1	1	1
	NO	47	1		2	6		2	1	1		2	2	2	2	1	1	2	2	2	2	12	4.5	7.32	16.26	4				6	12	SGNC		1	2	1	90	2	1	1	1
1	NO	49	2	seguiment EL no aclarida	2	1			1	1		2	2	2	2	1	1	2	2	2	2	14.7	-1	-1	-1	-1	1			4	12			1		1	99		99	1	1
3	NO	33	1		1	1			2	4	1	1	1							2	2	36.6	-1	-1	-1	-1	3			6	10	No filiado. Respuesta clínica inicial a la DSG. Dieta normal y asintomático. Había tomado AINEs.		0		2	90		1	4	1
8		3	1		1	6		2	4	2	1	1	1	0	2	2	0	0	2	2	2	0	-1	-1	-1	-1	8			11	1			0		2	95		95	2	1
10	SI	22	1	es basal pero va fer DSG sense resposta	2	2		2	2	2	-1	1	1	2	2	2	0	0	2	2	2	27	13.59	12.01	11.76	2	10	-1	-1	3	10	tot hi tenir gammadelta alts no ha respost a DSG ara dieta noramal		0	1	2	0	2	0	2	1
13		59	1		2	1		2	1	1	-1	2	2	0	2	1	1	2	2	1	2	20	-1	-1	-1	-1	13			4	17			1		1	99		99	1	1
16		33	2	Post erradicacio i DSG	2	1		2	2	1	-1	1	1	-1	-1	2	2	2	2	2	2	29	14.1	7.75	2.15	3	16	2	4	3	10	Milloria després d'erradicar i DSG no estricta HP 41% a 29%; No resposta clínica; Ara està amb dieta sense gluten sense millora clínica .		0	2	1	0	2	0	1	1
24	NO	56	1		2	6		2	2	1		1	2		1					2	2	32	7.7	14.9	3.4	1	24	2	4	-1	99	EL previa . Se había erradicado HP con desaparición de la EL. Reaparece EL (32%) que mejora de forma espontánea (15%). No filiada. Crohn. DSG (citas Ibarra 2012)		0	1	1		1		1	1
27	NO	43	1		2	3		2	2	1		1	2	2	1				2	2	2	26	5.8	4.58	12	4	27	2	4	4	13	Milloria ferropenia espontànea. No s'ha fet tractament.		0	2	1	99	2	99	1	2
28	NO	49	1		2	1		2	1	1		1	1	2	2	2	2	2	2	2	2	-1	-1	-1	-1	-1	28			-1	13	Colitis linfocitica		0		1				1	1
32	NO	59	1		2	1		2	2	1		2	2	2	2	1	1	2		2	2	57	12.8	8.3	9.3	3	32	2	1	6	5	mejoria clinica con DSG; IF197; No hay mejoria histologica		0	2	1	90	2	1	1	1
33	NO	22	2	Post-DSG	2	6		2	2	3	1	1	1		2				2	2	2	26.3	10.2	13.2	10	2	33	1	2	2	4	Es IF-83 i IF-224; EmA+ 1/5; tTG 14. Va iniciar DSG; Resposta clínica e histològica		0	1	2	1	2	1	2	1
38	NO	46	1	reintroducció gluten	1	9	2	2	2	1		1	1	2	2	2	2	2	2	2	2	33	9.09	24.5	6.8	1	38	2	4	2	3	Millora histologica (38 a 23%) amb DSG any 2010 (tTG neg).Al inicio tTG 2.1. No milloria bilogia hepatica. Reintroducció gluten (33%) , tTG=1. Probable celiaquia. Control 1009		0	1	1	1	1	1	1	2
39		15	1		1	1		2	4	2		1	1		2				2	2	2	-1	27.49	22.67	14.3	2	39	1	3	2	1			0	1	2	1	2	1	2	1
41	NO	29	1		2	1		2	2	1		1	2	2	1	2	2	2	2	1	2	40	9.08	1.64	13.6	4	41	2	4	4	7	Eradicació 40 a 19%. Persisteix diarrea. Posible EL por Hp.		0	2	1	99	2	99	1	1
42		4	2	res	2	3		2	1	1	-1	1	1	0	2	1	1	2	2	2	2	10	6.12	10.3	28.84	2	42	2	1	4	5			0	1	1	99	2	99	1	2
43		5	1		1	3		1	1	1	-1	1	2	-1	1	-1	-1	-1	2	2	2	13	10.75	9.72	56.4	2	43	2	4	4	5	Fam 1er grau, dolor abdominal y aneimia		0	1	1	99	2	99	1	2
45		17	1		1	1		2	1	1	-1	1	1	1	2	2	0	0	2	1	2	20	3.5	4.44	16.4	4	45	2	4	4	14			0	2	1	99	2	99	1	1
50		30	1		1	1		2	1	1	-1	1	2	0	1	1	1	2	2	1	2	15	5.47	2.42	16.74	4	50	2	1	4	16			0	2	1	99	2	99	1	1
51		3	1		2	5		2	4	2	-1	1	1	2	2	2	0	0	2	2	2	0	25.88	39.01	5.15	1	51	1	2	1	1			0	1	2	1	1	1	2	1
53		3	1		2	13		2	4	2	-1	1	1	0	2	0	0	0	-1	2	2	0	14.16	26.42	1.91	1	53	1	3	11	1			0	1	2	95	1	95	2	1
56		1	1		2	13		2	4	2	1	1	1	-1	2	2	0	0	2	2	2	0	9.82	23.24	4.8	1	56	1	2	1	1	Gastritis linfocitica		0	1	2	1	1	1	2	1
62		10	1		2	5		1	1	3	1	1	1		2					2	2	17	6.34	24.92	28.1	2	62	2	1	4	5	Marsh 0, suggestiu celiaquia potencial (tTG 10, EMA >1/5), però té CD3- alts. Ulcus duodenal amb HP neg (!!)		0	1	2	99	2	99	2	1
66	NO	50	1		2	6	1	2	2	1		2	2	2	2	1	1	2	2	2	2	29.5	3.76	3.5	10.57	4	66	2	4	3	10	No filiada. Milloria 53% a 29,5% sense tractament. Intolera múltiples aliments que evita. No tinc diagnòstic.		0	2	1	0	2	0	1	1
70		21	1		2	1		2	1	1	0	1	2	0	1	0	0	0	2	1	2	14.6	3.45	7.04	12.63	4	70	2	4	4	16			0	2	1	99	2	99	1	1
82	NO	52	1		2	1		2	1	1		1	1	2	2	2	2	2	1	1	2	14	4.47	6.78	28.39	4	82	2	1	4	14			0	2	1	99	2	99	1	1
84		31	1		2	3		2	2	4	2	1	1	-1	2	2	0	0	2	2	2	34	7.79	27.75	9.16	1	84	2	1	4	5	Anemia+ hipotiroidisme. tTG 4.7. Posible celiaquia. Pte visita para iniciar DSG. SE negó a hacer DSG.		0	1	2	99	1	99	4	2
87	NO	40	1		2	3	3	1	2	1	2	1	1							2	2	32	11.71	4.45	1.56	3	87	2	4	2	10	Marsh I 60%. Buena respuesta clínica a DSG (37% LIEs post). Control tras 9 m de reintroducir gluten, asintomático. Se descarta celiaquia. No filiado.		0	2	1	1	2	1	1	2
97	NO	51	1		2	2	1	2	2	1		1	2		1				2	2	2	42	8.38	13.54	6.56	1	97	1	3	3	10	Déficit de IgA: tTG IgG neg. Ha iniciado DSG (1/2012). Hermana: IF-24 (no filiada). Sin mejoria clinica e histol tras DSG		0	1	1	0	1	0	1	1
101		10	1		2	5		1	4	2		1	1	2	2	2	2	2	2	2	2	-1	17.83	24.49	2.78	1	101	1	3	5	1			0	1	2	1	1	1	2	1
102		34	2	posterradicacio	2	6		2	2	1	-1	1	1	-1	-1	-1	-1	-1	2	2	2	48	8.8	16.25	1.87	1	102	2	1	11	11	Control tras eradicar Hpylori sin cambios. Inicia DSG en dic-2011 visita en Junio 2012 no hi anat mes no sabem si resposta , pero fa tan de temps que pot ser es pot considerar no classificable		0	1	1	95	1	95	1	1
105	NO	77	1		2	1		2	1	1		1	1		1				2	2	2	23	6.8	4.94	14.01	4	105	1	2	4	14	Gastritis linfocítica		0	2	1	99	2	99	1	1
107	NO	32	1		2	1.3		-1	1	1		1	2	1	1	1	2	1	2	2	2	15	5.78	7.38	32.15	4	107	2	4	4	16			0	2	1	99	2	99	1	1
109	NO	44	1		2	1.8		1	1	1		1	1						2	2	2	19	5.5	2.12	12.68	4	109	2	4	4	14			0	2	1	99	2	99	1	1
110		28	1		1	1		2	1	1	-1	1	2	2	1	2	0	0	2	2	2	8	1.51	5.6	32.6	4	110	2	4	4	16			0	2	1	99	2	99	1	1
111		38	1		2	3		1	2	1		1	1		1				2	2	2	51	11.98	6.33	2.91	3	111	2	4	4	13			0	2	1	99	2	99	1	2
112		28	1		2	2 8		2	2	1		1	2		1				2	1	2	42	4	2.59	14.82	4	112	2	4	4	13	Control amb EL 20%, però Hp+.		0	2	1	99	2	99	1	1
115		10	1		1	4		2	1	1	-1	1	2	0	1	2	2	2	2	1	2	16	4.12	5.39	40.12	4	115	2	1	4	16			0	2	1	99	2	99	1	2
119	NO	46	2	Protocolo gluten vs placebo	2	1		1	1	1		1	1						2	2	2	19	2.67	6.36	18.64	4	119	2	4	2	13	Citómetro estropeado	incluida en protocolo placebo vs gluten	0	2	1	1	2	1	1	1
123	NO	52	2	Protocolo gluten vs placebo	2	3		2	2	1		1	1		1				2	2	2	25	5.07	12.07	20.26	2	123	2	4	2	5	paciente incluida en protocolo placebo vs gluten; post-DSG		0	1	1	1	2	1	1	2
125		1	1		1	1 4		2	1	1	-1	2	2	-1	2	1	2	1	2	2	2	0	2.87	5.64	74.62	4	125	2	4	4	17			1	2	1	99	2	99	1	1
128	NO	46	2	Protocolo gluten vs placebo	2	1		1	1	1		1	1						2	2	2	15.5	4.63	4.27	18.04	4	128	2	4	2	13	ANTES IF-119 Finalizado protocolo plac vs gluten	en protocolo placebo vs gluten	0	2	1	1	2	1	1	1
129		31	2	post DSG	2	3		2	1	1	-1	1	1	0	2	2	0	0	2	1	2	17	3.94	2.71	21.47	4	129	2	4	2	19	paciente incluida en protocolo placebo vs gluten tot i millora clinica e hx no hi ha citometria compatible		0	2	1	1	2	1	1	2
130	NO	42	2	Post-DSG	2	2		1	2	1		1	1		2				2	2	2	38	9.41	2.73	12.74	4	130	2	4	3	13	Control enteritis linfocitica post-DSG		0	2	1	0	2	0	1	1
131	NO	65	2	Protocolo gluten vs placebo	2	3		1	2	1		1	1	2	2	1	1	2	2	2	2	26	5.42	11.57	18.36	2	131	2	4	2	5	paciente incluida protocolo placebo vs gluten, post-DSG		0	1	1	1	2	1	1	2
135		2	1		1	6		1	1	3	1	1	1	-1	2	2	0	0	2	2	2	17	4.8	8.27	63.8	4	135	1	2	4	5	tTG 12, EmA+.Fam 2º grado EC, posteriorment sense fer res maradors negatius		0	2	2	99	2	99	2	1
141	NO	65	2	Protocolo gluten vs placebo	2	2		1	1	1		1	1	2	2	1	1	2	2	2	2	18	6.63	9.43	13.69	2	141	2	4	2	5	Control protocol DSG vs placebo. Retirada per recidiva clínica. Es IF-131		0	1	1	1	2	1	1	1
143		40	2	post-DSG	2	3		1	2	1		1	1		2				2	2	2	58	8.82	1.94	18.2	4	143	2	4	2	10	paciente incluida en protocolo placebo vs gluten; controol post-DSG		0	2	1	1	2	1	1	2
148	NO	42	1	reintroducció gluten	2	1.2	1	1	2	1		1	2	2	1	2	2	2	2	2	2	27	9.94	2.27	6.29	3	148	2	4	2	3	Control Marsh 1 con dieta normal. EL 28 a 18% con DSG, respuesta clínica. Ahora reintroducción de gluten, Clínica?		0	2	1	1	2	1	1	1
149	NO	57	1		1	1.2	1	1	2	1		2	2	2	2	1	1	2	2	2	2	31.2	5.54	8.66	12.85	2	149	1	2	2	3	Inicia DSG, mejoría clínica inicial (Ago 2012)		0	1	1	1	2	1	1	1
150	NO	68	2	Post-DSG	2			2	2	1		2	2	2	2	1	1	2	2	2	2	29.6	8.35	34.5	10.65	2	150	2	4	-1	4	paciente incluida en protocolo placebo vs gluten; post-DSG		0	1	1		2		1	99
152		30	1		2	1.2		2	2	1	-1	1	1	0	2	2	0	0	2	2	2	50	15.15	3.15	1.88	3	152	2	1	11	11	Seguimiento con DSG no estricta; antes EL 48%. Inicia DSG estricta en Mayo 12 con mejoría clínica . Ptes Bx control.		0	2	1	95	2	95	1	1
153		17	1		2	2		2	2	1		1	1						2	2	2	26.2	8.37	0.73	22.08	4	153	2	4	4	13			0	2	1	99	2	99	1	1
157		5	1		1	5		2	4	2	-1	1	1	-1	2	2	0	0	2	2	2	0	12.33	23.05	4.61	1	157	1	2	11	1	Gastritis linfocítica		0	1	2	95	1	95	2	1
158	NO	55	1		2	5		2	1	1		1	1						2	2	2	23	5.81	2.3	16.67	4	158	2	1	4	14	OMI46. Colitis colágena.		0	2	1	99	2	99	1	1
160	NO	62	1		2	1 7	1	2	1	1		1	1						2	2	2	13	2.97	1.99	25.99	4	160	2	1	3	14	OMI47. Tiroiditis autoimmune, SII, fibromialgia. No respuesta DSG		0	2	1	0	2	0	1	1
161		27	2	post-DSG	2	1			1	1		1	1							2	2	19.2	2.77	3.48	16.59	4	161	2	4	2	13			0	2	1	1	2	1	1	1
164	NO	58	2	Protocolo gluten vs placebo	2	1		2	2	1		2	2	2	2	2	2	2		2	2	26.5	5.9	6.36	11.29	4	164	2	1	2	13	Control post DSG		0	2	1	1	2	1	1	1
165		29	2	post-erradicació	2	1		2	2	1		1	2		1				2	2	2	33.6	5.29	1.98	15.07	4	165	2	1	4	99	Control post-erradicar Hp: antes EL 52%. Persiste clínica similar. ES IF-40 (grup 3 i ara grup 4). No inicia DSG.		0	2	1	99	2	99	1	1
167	NO	60	2	Protocolo gluten vs placebo	2	3		2	1	1		1	2	2	1	2	2	2	2		2	23	5.8	6.76	6.76	3	167	2	4	2	99	Inclosa en protocol placebo vs gluten		0	2	1	1	2	1	1	2
173		72	1		1	1 3		2	1	1		1	1		1					2	2	8	3.66	4.99	33.89	4	173	2	4	4	14			0	2	1	99	2	99	1	1
175	NO	54	1		2	1.5		1	2	1	-1	1	1	2	2	2	2	2	2	2	2	41.7	13.74	1.71	5.1	3	175	2	1	6	19	F+S normal, lactest+. 1 any DSG milloria clinica no histologica (41,66% a 42,6%). Gastro post DSG sin citometria. Diposit pos debil (+) Andújar/Loras		0	2	1	90	2	1	1	1
178		2	1		2	1 4		2	1	1	-1	1	1	-1	2	2	0	0	2	2	2	0	7.09	2.03	70.7	4	178	2	4	4	14			0	2	1	99	2	99	1	1
179		5	1		2	3		2	4	2	1	1	1	-1	-1	2	0	0	2	2	2	0	16.96	18.15	3.11	1	179	1	2	1	1	Fam 2n grau MC; EmA+ 1/5		0	1	2	1	1	1	2	2
180		33	2	post-DSG	2	6 10		2	1	1		1	2		1					2	2	24	5.77	9.37	26.41	2	180	1		6	5	Control DSG enteritis linfocitica 26%; respuesta clínica		0	1	1	90	2	1	1	1
182	NO	46	1		2	1		2	2	1		1	1						2	1	2	31.4	6.93	1.62	6.23	3	182	2	4	4	13	colitis colagena; Ptes visita		0	2	1	99	2	99	1	1
184		10	1		1	5 7		-1	1	4	2	1	1		2				2	1	2	10	4.54	4.55	27.7	4	184	1	2	4	14	Antes tTG 17; ahora de 4.1 con EmA neg.		0	2	2	99	2	99	4	1
185		5	1		2	4.1		2	1	4	1	1	1	0	2	2	0	0	2	2	2	10	4.8	14.3	17.7	2	185	1	2	4	5	ttG=3, EmA+		0	1	2	99	2	99	4	1
186		20	1		1	1			1	1		2	2		2	1	2	1			2	0	4.37	3.59	31.6	4	186	2	4	4	17			1	2	1	99	2	99	1	1
187		29	2	post tto inmunosupresos	1	3		2	1	1	-1	1	1	-1	-1	0	0	0	2	2	2	19	2.84	6.86	13.14	4	187	2	4	3	99	sospita vasculitis. Fet amb dieta normal. Està amb Imurel 75 + cortis 10		0	2	1	0	2	0	1	2
188		2	1		2	1 2 4		1	4	2	1	1	1	-1	-1	2	0	0	2	2	2	0	19.81	33.9	9.36	1	188	1	2	1	1			0	1	2	1	1	1	2	1
190		2	1		2	4		2	4	2	1	1	1	-1	2	2	0	0	2	2	2	0	18.47	34.44	3.26	1	190	1	3	1	1			0	1	2	1	1	1	2	2
191	NO	23	1	seguiment EL	2	1		2	9	1		2	2	2	2	1	1	2	2	2	2	-1	2.87	1.91	20.23	4	191			4	13	Mala orientación de la mucosa; no atrofia		0	2	1	99	2	99	1	1
192	NO	52	2	Protocolo gluten vs placebo	2	1.2		2	1	1		1	1						2	2	2	23	8.69	7.31	14.92	4	192	2	1	2	5	paciente incluida en protocolo placebo vs gluten, quizás transgresión dietética		0	2	1	1	2	1	1	1
194	NO	57	1		2	2		2	2	1		2	2	1	2	1	2	1	2	2	2	25.9	10.94	3.58	15.08	4	194	2	4	4	13	Control EL dieta normal, Hp erradicado (1 año antes); Previa 34% IEL.		0	2	1	99	2	99	1	1
196	NO	78	1		1	1	1	2	1	1		1	1						2	2	2	19	4	14.31	19.08	2	196	1	2	2	3	Antecedente de EL 57% a 27% con DSG en 2005-2008. Ahora de nuevo diarrea con dieta normal.		0	1	1	1	2	1	1	1
197	NO	61	2	Post-DSG	2	3		2	2	1		2	2	2	2	1	1	2		2	2	47	7.54	5.21	8.65	3	197	2	4	6	5	IF-32; Control EL con DSG		0	2	1	90	2	1	1	2
198	NO	43	2	post-DSG	2	1		1	1	1		1	1						1	2	2	23.2	7.15	1.12	25.26	4	198	2	4	3	10	Control EL con DSG; Previa 34% en 2004.		0	2	1	0	2	0	1	1
199	NO	44	1	reintroducció gluten	2	3		2	2	1		1	2	2	1	2	2	2	2	2	2	30	8.8	17.8	7.99	1	199	2	4	7	5	Control EL 31% post DSG; No repuesta a DSG; Control con reintroducción de gluten; Fa bé la dieta??		0	1	1	90	1	0	1	2
200		35	1		2	1.2		1	9	1	-1	1	2	-1	1	-1	-1	-1	1	2	2	0	7.94	24.73	4.23	1	200	2	4	4	11			0	1	1	99	1	99	1	1
206	NO	40	2	Protocolo gluten vs placebo	2	3		2	2	1		2	2	1	2	1	2	1	2	2	2	27	3.42	41.46	2.51	1	206	1	2	2	3	protocol gluten versus placebo		0	1	1	1	1	1	1	2
207		10	1		1	5		1	1	1		1	1							2	2	10	4.83	2.11	34.64	1	207	1	2	4	14			0	1	1	99	1	99	1	1
218		2	1		2	13		2	4	2	1	1	1	-1	2	2	0	0	2	2	2	0	20.41	35.66	7.96	1	218	1	3	1	1	gastritis linfocitica		0	1	2	1	1	1	2	1
219	NO	79	1		2	1			1	1		1	2	1	1	1	2	1		2	2	20	12.64	5.44	10.79	4	219	2	4	4	16			0	2	1	99	2	99	1	1
220		40	1		2	1		2	2	1	-1	2	2	-1	2	2	2	2	2	2	2	42	22.95	2.1	5.81	3	220	2	1	3	10			0	2	1	0	2	0	1	1
221		1	1		2	4		1	1	1	-1	1	2	-1	1	2	2	2	2	2	2	0	1.34	17.97	55.61	2	221	2	1	6	5			0	1	1	90	2	1	1	2
225		21	2	post res	1	1		2	1	1	-1	2	2	-1	2	-1	0	0	2	2	2	15	4.27	4.62	10.93	4	225	2	4	4	12	IL32% de origen no aclarado; control evolitivo con dieta normal no lies		1	2	1	99	2	99	1	1
227		40	2	post-DSG	1	3		1	1	1		1	2		1	2	2			2	2	13	2.4	6.09	37.56	4	227	2	1	2	13	Control ppost DSG; EL26%		0	2	1	1	2	1	1	2
229		13	1		2	5		2	1	4	2	1	1	0	2	0	0	0	2	1	2	20	6.08	9.09	19.61	2	229	2	4	4	5	tTG=2.4, repetida 1.7; EmA negatiu.		0	1	2	99	2	99	4	1
230	NO	66	2	Post-DSG	2	1 5			1	1		1	2		1	1	1	2	2	2	2	19	5.25	3.48	16.39	4	230	2	1	2	99	dx ESG marsh 1 2008 fa DSG		0	2	1	1	2	1	1	1
233		35	1		1	6		2	1	1		1	1		2					2	2	24	4.68	5.12	11.54	4	233	2	1	4	14			0	2	1	99	2	99	1	1
234	NO	41	1		1	5		2	1	4	2	1	1	2	2	2	2	2	2	2	2	12	5.58	15.43	22.17	2	234	2	1	4	5	OMI61. Perdut seguiment. Celiac latent Marsh 0		0	1	2	99	2	99	4	1
235		27	2	post-DSG	1	6		2	2	1		1	1							2	2	48.3	2.32	2.15	8.29	3	235	2	4	-1	99	Control post-DSG EL25%. Es IF-34. Reintroduzco gluten sin reaparecer síntomas (3 mesos)		0	2	1		2		1	1
238		67	1		2	1		2	1	1	-1	1	1	2	2	2	2	2	2	2	2	0	3.33	2.23	47.28	4	238	2	4	4	14	diarrea por malabsorcion SB		0	2	1	99	2	99	1	1
241	NO	44	1		2	1		2	2	1		1	2	2	1	1	1	2	2	1	2	58	29.14	1.81	4.99	3	241	1	3	4	7	OMI62		0	2	1	99	2	99	1	1
242		16	1		2	10		2	1	1		1	1		2					2	2	-1	5.3	21.18	16.6	2	242	1		4	13	Aftes orals; no controls.		0	1	1	99	2	99	1	2
247		47	1	post-eradicació	2	1 2		2	2	1		1	2	2	1	2	2	2	2	2	2	64	16.21	10.21	0.41	1	247	2	1	6	5	control 409, 1001 enteritis amb patro citometric y DSG		0	1	1	90	1	1	1	1
249		43	2	post-DSG	2	6		2	1	1		2	2		2	1	1	2		2	2	23	8.41	7.98	5.11	3	249	2	4	6	99	Inclassificable celiaquia vs SGNC; no tenim gammadeltes basals.		1	2	1	90	2	1	1	1
252	NO	48	2	Protocolo gluten vs placebo	2	3		2	1	1		1	1						2	2	2	20	5.01	1.6	9.87	3	252	2	1	2	13	protocol gluten vs placebo		0	2	1	1	2	1	1	2
257	NO	30	1	reintroducció gluten	1	2		2	2	1		2	2	1	2	1	2	1	2	2	2	53	17.53	1.7	0.71	3	257	2	4	6	10	Control EL 54% con mejoría clínica tras DSG (no histologica LIEs 50%). Control tras reintroducir gluten, permanece asintomático. Dx de la enteritis indeterminado.		0	2	1	90	2	1	1	1
258		40	2	Post glu vs pla	2	3		1	2			1	1		2				2	2	2	41.5	7.58	1.29	8.93	3	258	1	2	-1	99	es IF-143 finalització placebo vs gluten		0	2			2			2
259		32	1		1	9		2	2	3	2	1	1	0	2	2	0	0	2	1	2	31.7	6.16	10.52	15.71	2	259	1	2	5	3	OMI-65		0	1	2	1	2	1	2	2
260	NO	60	2	Protocolo gluten vs placebo	2	3		2	2	1		1	2	2	1	2	2	2	2	2	2	31	4.13	9.43	11.34	2	260	1	3	2	99	es iF -167 finalització placebo vs gluten		0	1	1	1	2	1	1	2
261		41	2	seguiment	2	1 2			9											2	2	-1	5.25	2.79	20.12	4	261			2	99	EL36% que tras DSG es de 18%. Respuesta clínica e histologica a la DSG. Reintroduccion gluten sin síntomas.		0	2		1	2	1		1
262		44	1		1	14		2	1	1	-1	1	1	0	1	2	0	0	2	1	2	17	7.19	8.77	19.66	2	262	1	2	4	5			0	1	1	99	2	99	1	2
265		5	1		2	6		2	4	2	1	1	1	0	2	2	0	0	2	2	2	0	17.7	30.43	3.74	1	265	1	3	11	1	Fam de 2n grau		0	1	2	95	1	95	2	1
267		24	2	post-erradicació	2	2		2	2	1		1	2		1	1	2	1	2	2	2	55	11.13	2.98	8.79	3	267			4	10	Control EL post-eradicació sense milloria		0	2	1	99	2	99	1	1
268		16	1		1	2		2	1	1		1	2		1	2	2	2		2	2	22	5.4	3.01	30.4	4	268	2	4	6	16	SGNC		0	2	1	90	2	1	1	1
271		31	2	post DSG	2	2		2	2	1	-1	1	1	0	2	2	0	0	2	2	2	50	11.8	2.97	3.39	3	271			3	10	Control EL. Resposta no respostaclinica DSG.		0	2	1	0	2	0	1	1
272		34	2	post DSG	2	1		2	2	1	-1	1	1	-1	-1	2	2	2	2	2	2	44	9.39	4.54	1.71	3	272			3	10	Control EL. No respuesta clinica a DSG, sigue con dieta normal		0	2	1	0	2	0	1	1
276	NO	26	1		2	1	1	2	2	1		1	1		2					2	2	60	10.65	3.28	7.62	3	276	1	2	3	10			0	2	1	0	2	0	1	1
277	NO	47	1		2	2	1	1	2	1		1	1	2	2	2	2	2	1	1	2	41	4.72	16.89	5.91	1	277			3	10			0	1	1	0	1	0	1	1
281		41	1		2	1		2	2	1	-1	1	1	2	2	0	0	0	0	1	2	43.7	9.28	3.34	4.05	3	281	2	4	8	5	tot i tenir citometria normal va iniciar DSG amb millora clinica, es va erradicar sense millora		0	2	1	90	2	1	1	1
283	NO	58	1	Seguiment dieta normal	2	2.5		2	1	1		2	2	2	2	1	1	2		2	2	22	7.82	1.86	15.88	4	283			4	12			1	2	1	99	2	99	1	1
284		43	2	post DSG	2	3		2	1	1	-1	1	1	0	2	2	0	0	2	2	2	19	9.12	7.17	2.05	3	284	2	4	2	11	EL 31% con dieta normal. inclusión gluten vs placebo IF 446		0	2	1	1	2	1	1	2
286	NO	36	1	seguiment privada complicada	2	2.3	1	1	2	1		2	2	2	2	2	2	2	2	2	2	63	9.8	4.4	9.52	3	286			3	10	EL control. Sigue dieta normal		0	2	1	0	2	0	1	1
287	NO	31	1		2	2		2	2	1		1	1		2				2	2	2	55	6.46	2.94	9.02	3	287			8	19			0	2	1	90	2	1	1	1
289		30	1		1	14		2	2	1	-1	1	2	-1	1	1	2	1	2	2	2	60	7.41	3.77	12.4	4	289	2		4	13	EL control. Sigue dieta normal.		0	2	1	99	2	99	1	2
294	NO	35	2	Post-DSG	2	3		2	2	1		1	2	2	1	2	2	2	2	1	2	42	9.63	8.74	2.98	1	294	1	2	6	5	EL 1 any de DSG millora clinica no histologica		0	1	1	90	1	1	1	2
296	NO	69	1		2	1.2		2	2	1		1	1	2	2	2	2	2	2	2	2	31.5	9.13	7.25	33.29	4	296			4	13			0	2	1	99	2	99	1	1
303	NO	52	2	Post-DSG	2	1.8		2	2	1		1	1							2	2	32.1	6.08	39.29	5.6	1	303	1	2	-1	99	es IF 74 EL , control tras un año de DSG. Biopsia al 2014 sense cito ni dips amb 27,5% de LIES		0	1	1		1		1	1
309		33	1		2	1.1		2	2	1		2	2		2	1	2	1	1	2	2	40	5.65	7.66	21.05	4	309			4	13			0	2	1	99	2	99	1	1
310	NO	24	1		2	1		2	2	1		1	1						2	2	2	51	10.66	8.2	25.6	4	310			4	13			0	2	1	99	2	99	1	1
311		16	1		1	2		2	1	1		-1							2		2	14.7	2.87	3.41	30.23	4	311			4	13				2	1	99	2	99	1	1
313		36	2	seguiment	1	6		2	1	1		1	1		2					2	2	24.6	5.18	4.67	23.93	4	313			-1	99	ES IF 233		0	2	1		2		1	1
317	NO	59	1		2	1.3		2	3	4	1	1	1		2					2	2	40	15.03	28.28	7.68	1	317	2	4	5	1	OMI- 70. TTG 5,28, ema+ 1/5		0	1	2	1	1	1	4	1
318		2	1		1	13		2	4	2	-1	-1	-1	-1	-1	-1	-1	-1	2	2	2	0	17.38	24.54	3.59	1	318	1	2	1	1			0	1	2	1	1	1	2	1
322		2	1		2	4		2	1	3	2	1	1	-1	2	2	0	0	2	2	2	15	9.19	2.2	57.01	4	322			4	5	Evolucio natural, tot i tenir ATG al limit no clinica , no DSG		0	2	2	99	2	99	2	2
330		24	1		2	5		2	9	1	-1	2	2	2	2	1	1	2	2	2	2	-1	11.05	2.86	10.72	4	330	2	4	4	10			0	2	1	99	2	99	1	1
334	NO	39	1		2	2		2	2	1		2	2	2	2	1	1	2	2	2	2	40	5.47	1.28	12.72	4	334	2	4	4	13	Control		0	2	1	99	2	99	1	1
335	NO	40	1		2	2		2	1	1		1	2		1	2	2	2		2	2	17.2	4.74	1.4	15.2	4	335	2	4	4	16	Control		0	2	1	99	2	99	1	1
338	NO	41	2	Protocolo gluten vs placebo	2	2		2	2	1		2	2	1	2	1	2	1	2	2	2	34	7.4	36.46	2.29	1	338	1	3	2	3	placebo vs gluten fin IF 206		0	1	1	1	1	1	1	1
339		18	1		2	2		2	1	1	-1	1	1	2	2	2	0	0	2	2	2	19	6.05	9.21	20.56	2	339	-1	-1	4	13	control 1003 hx normqal, amb augment gammadelta dieta normal.		0	1	1	99	2	99	1	1
348	NO	29	1		2	2.5		2	2	1		1	2		1	2	2	2	1	2	2	37	6.29	6.04	16.69	4	348			4	13	malabs F+S		0	2	1	99	2	99	1	1
349		35	1		2	2		2	2	1	-1	2	2	0	2	1	2	1	0	1	2	34.6	12.42	11.81	3.48	1	349			4	11			0	1	1	99	1	99	1	1
351	NO	77	2	Post DSG	2	1		2	1	3	1	1	1							2	2	17	6.27	9.08	18.34	2	351	1	3	3	5	EL 27%, DSG amb poca resposta clínica; persisteix tTG 60 amb EmA neg. CBP. (DES 2013-analitica més propera a data gastro: TTG19, ema+1/5, gliaDPborderline4,9)		0	1	2	0	2	0	2	1
352	NO	47	1		2	1	1	2	2	1		1	2	2	1	1	1	2	2	2	2	44	10.23	3.3	5.94	3	352			2	5	Ha hecho 6M DSG con mejoria clinica.		0	2	1	1	2	1	1	1
356		17	2	post-DSG	1	5		2	3	2		1	1		2					2	2	48	6.35	40.72	2.03	1	356	1	3	-1	99	segueix DSG desde 2011, millora clínica i hx		0	1	2		1		2	1
358	NO	27	1		2	1,5,8		2	1	1		2	2	1	2	1	2	1	2	1	2	15	4.56	2.85	20.33	4	358			4	15			1	2	1	99	2	99	1	1
359		40	2	post-placebo	2	3			2	1		2	2		2	1	2	1	2	2	2	26	4.87	4.79	7.99	3	359			-1	11	finalització estudi gluten vs placebo IF 176. deficit IgA		0	2	1		2		1	2
361		1	1		1	13		2	4	2	1	1	1	-1	2	0	0	0	2	2	2	0	10.31	43.31	5.55	1	361	1	2	1	1			0	1	2	1	1	1	2	1
363	NO	38	2	Post-DSG (pan bimbo!)	1	2		1	2	1		1	1						2	2	2	48	9.01	5.28	10	4	363			-1	99	Control IF… mejoria clinica con DSG		0	2	1		2		1	1
365		29	2	post DSG	1	2.5		1	2	1	-1	1	1	0	-1	2	0	0	2	2	2	45	8.23	4.85	8.17	3	365	2	4	3	10			0	2	1	0	2	0	1	1
366		38	1		1	1		1	1	1		1	1							2	2	18	4.02	3.2	14.99	4	366	-1	-1	3	10	OMI 73 EL que va millorar clinica i hx amb la DSG . Ara dieta normal.		0	2	1	0	2	0	1	1
367	NO	55	1		1	2	1	2	2	1		1	2	2	1	2	2	2	2	2	2	66	12.77	2.66	4.78	3	367	2	1	3	10	Se descarta celiaquia i SGNC. Barret. Bañares		0	2	1	0	2	0	1	1
368	NO	26	1		1	1.5		2	1	1		2	2	2	2	1	1	2	2	2	2	24.7	6.51	1.45	16.06	4	368			4	12			1	2	1	99	2	99	1	1
371		39	1		1	2		2	2	1	-1	1	2	0	1	2	2	2	-1	1	2	49	11.32	7.71	6.68	3	371			4	11	ara eradicat HP pendent seguiment nova gastro		0	2	1	99	2	99	1	1
372		1	1		1	13		2	4	2	1	1	2	2	2	0	0	0	2	2	2	0	6.83	24.68	7.89	1	372	1	2	1	1			0	1	2	1	1	1	2	1
373		73	1		1	1		2	2	1		1	1		2				2	2	2	29.3	6.06	24.63	6.7	1	373	-1	-1	2	3	OMI-74		0	1	1	1	1	1	1	1
374	NO	47	1		1	1.2		2	1	1		2	2	1	2	1	2	1		2	2	22	1.31	7.8	23.65	4	374			4	15	TTG 1,4		1	2	1	99	2	99	1	1
375	NO	24	1		2	1		2	2	1		1	1	2	2	2	2	2	2	2	2	55	8.83	9.45	6.24	1	375	-1	-1	6	5			0	1	1	90	1	1	1	1
377		47	1		2	3		2	2	1		2	2	-1	2	2	2	2	2	2	2	52	17.73	2.86	10.29	4	377			4	13			0	2	1	99	2	99	1	2
378		73	1		1	1		2	4	1	-1	1	1	0	2	0	0	0	2	1	2	0	6.49	22.65	47.73	2	378	1	3	4	25	s'ha retirat el olmesartan i mantenim dieta sense gluten. Marsh = 18% tras reintroducir gluten		0	1	1	99	2	99	1	1
380		3	1		2	4		1	4	2	1	1	1	-1	-1	2	0	0	2	2	2	0	27.1	46.86	1.68	1	380	1	2	6	1			0	1	2	90	1	1	2	2
383	NO	44	1		2	2		1	1	1		1	1		2						2	16	5.08	14.36	16.36	2	383			4	18			0	1	1	99	2	99	1	1
385	NO	22	1		2	1		2	9	1		1	2	2	1	1	1	2		2	2	-1	6.8	28.6	14.71	2	385			4	11	malabs F+S. en seguiment CCEE FFB		0	1	1	99	2	99	1	1
387		5	1		2	13		1	4	2	1	1	2	0	1	1	2	1	2	2	2	0	18.36	24.75	2.39	1	387	1	3	11	2			0	1	2	95	1	95	2	1
390	NO	48	2	Protocolo gluten vs placebo	2	2		2	1	1		1	1						2	2	2	23.5	2.86	2.6	15.77	4	390	2	4	2	13	Finalització estudi Gluten vs. Placebo		0	2	1	1	2	1	1	1
395		38	2	post-DSG	2	11 8		2	2	1		1	1		2				2	2	2	42	3.97	1.39	21.44	4	395	2	1	-1	99	Control EL con respuesta clínica e histologica a la DSG (35% Lies a 25%)		0	2	1		2		1	3
396		71	1		2	2		-1	1	4	2	1	1		2					1	2	21	2.68	6.81	42.37	4	396			4	14	tTG 2.13		0	2	2	99	2	99	4	1
397		42	1		2	6		2	2	1		1	2		1				2	2	2	50	4.2	23.66	1.76	1	397	2	4	2	3			0	1	1	1	1	1	1	1
399	NO	37	2	Post-DSG	2	3		1	2	1		1	1	2	2	2	2	2	2	2	2	25.4	5.78	11.62	22.41	2	399			6	5	esta fent DSG pel seu compte		0	1	1	90	2	1	1	2
400		2	1		1	4		2	2	1	-1	2	2	-1	2	2	2	2	2	2	2	40	8.38	10.97	32.07	2	400			4	5			0	1	1	99	2	99	1	2
401		3	1		2	6		1	4	2	1	1	1	-1	2	2	0	0	2	2	2	0	19.17	34.01	1.85	1	401	1	2	1	1			0	1	2	1	1	1	2	1
404	NO	23	1	seguiment	2	1		1	1	1		2	2		2	1	1	2		2	2	18.8	1.8	2.93	27.15	4	404			4	12			1	2	1	99	2	99	1	1
405		42	1		2	1		2	2	1	-1	1	1	0	2	0	0	0	2	2	2	30	6.88	2.99	15.84	4	405			4	11			0	2	1	99	2	99	1	1
406	NO	48	1		2	1	1	2	2	1		1	1	2	2	2	2	2	2	2	2	26	6.97	12.88	15.25	2	406			2	3			0	1	1	1	2	1	1	1
407	NO	69	1	seguiment	2	2		2	2	1		1	2		1	2			2	2	2	28.5	8.6	5.89	22.67	4	407			4	9	EL por aines (50-->34-->28%)		0	2	1	99	2	99	1	1
409		48	2	post-DSG	2	3		2	2	1		1	2	2	1	2	2	2	2	2	2	58	11.83	10.84	1.02	1	409	-1	-1	-1	99	control 247, 1001 enteritis , patro citometric dsg		0	1	1		1		1	2
413	NO	58	2	Post-DSG	1	3		1	1	1		2	2	2	2	1	1	2		2	2	5	1.96	11.58	22.89	2	413	2	4	-1	4	hace 1 año de DSG inclusio protocol		1	1	1		2		1	2
414		11	1		1	5.7		-1	-1	2	1	1	1		2					2	2	-1	14.98	29.9	7.09	1	414			-1	13	es va perdre la histologia duodenal		0	1	2		1		2	1
416		49	1		2	2,3,5		2	1	1	0	1	1	0	2	0	0	0	0	2	2	10	5.52	9.47	16.17	2	416			4	18			0	1	1	99	2	99	1	1
420	NO	54	1		2	1	1	2	2	1		1	2	2	1	2	2	2		2	2	37	6.12	3.94	21.26	4	420	1	2	3	10	Marsh 1 citometria normal sense resposta clinica ni histol a DSG		0	2	1	0	2	0	1	1
422	NO	64	2	post-DSG	2	3		2	2	1		2	2	2	2	1	1	2		2	2	44	8.4	2.98	5.65	3	422			6	10	EL 51%; control tras 1 a con DSG. Probable SGNC bona resp. Clínica		0	2	1	90	2	1	1	2
424		58	2	seguiment	2	1		2	2	1		1	2		1					2	2	29	5.5	4.1	22.04	4	424			4	99	Es IF-386		0	2	1	99	2	99	1	1
426	NO	64	1	seguiment cas complicat	2	1	1	2	1	1		2	2	2	2	1	1	2		2	2	20	6.56	12.9	18.15	2	426	1	2	3	13	¿diarrea ficticia x laxantes? Múltiples ingressos i exploracions des de 2003. Bañares i Rosinach		1	1	1	0	2	0	1	1
427		34	2	Post DSG	1	3		2	2	1	-1	2	2	2	2	2	2	2	0	2	2	67	5.31	25.72	2.69	1	427			-1	99	Control Marsh 3 a amb DSG crida la atencio genetica y serologia negativa		0	1	1		1		1	2
428	NO	42	1		2	1,2,3		1	2	1		1	2	2	1	1	1	2	2	2	2	56	6.6	35.91	1.44	1	428			8	5	DSG des de 10/2013. no te bx post.		0	1	1	90	1	1	1	1
429		73	2	post dsg i retirada olmesartan	1	3		2	2	1	-1	1	2	0	1	0	0	0	2	2	2	44	9.05	12.74	56.66	2	429	1	2	3	11	Control de Marsh 3c despres de retirar Olmesartan i estar amb DSG		0	1	1	0	2	0	1	2
432	NO	25	1		1	1		1	1	1	2	1	1							2	2	24	2.85	3.67	9.82	3	432			4	14	Cosí celiac;		0	2	1	99	2	99	1	1
434	NO	83	1		2	3		2	2	4	2	1	2	2	1	2	2	2		2	2	29.5	5.78	1.41	19.21	4	434			4	13	tTG 2,2 i EmA neg		0	2	2	99	2	99	4	2
435	NO	25	1		2	1.2		2	1	1		1	1		2					2	2	24	4.33	4.82	15.35	4	435			-1	99	FFB sin seguimiento		0	2	1		2		1	1
436	NO	51	1		2	2.5		2	1	1		1	2	2	1	2	2	2	2	2	2	21	2.94	6.63	37.97	4	436	-1	-1	4	16	Sense Depòsits. Intolerància L+F+S		0	2	1	99	2	99	1	1
438		13	1		1	1 4 14		2	2	1		1	1	2	2					2	2	39	8.22	1.75	4.44	3	438	2	1	3	10	Pendents de reintroduir gluten. No millora osteopenia amb DSG.		0	2	1	0	2	0	1	1
440		43	2	post-DSG	1	3		2	2	1	0	1	1	0	-1	0	0	0	2	2	2	36	3.29	30.28	4.59	1	440			1	2			0	1	1	1	1	1	1	2
441		69	2	post-DSG	1	3		2	2	1		2	2		2	2			2	2	2	39.6	9.99	5.52	11.3	4	441	1	2	2	13	Protocol gluten vs placebo		0	2	1	1	2	1	1	2
443		11	1		1	4		1	1	1		1	1		2					2	2	19	4	7.84	34.48	4	443			4	14			0	2	1	99	2	99	1	2
445	NO	41	1		2	2			1	1		1	1	2	2	2	2	2		2	2	18	7.12	4.07	20.01	4	445			4	14			0	2	1	99	2	99	1	1
446		44	2	gluten vs placebo (placebo)	2	5		2	2	1	-1	1	1	0	2	2	0	0	2	2	2	95	24.99	1.56	2.27	3	446	2	4	2	10	19 o 10 IF 284 final protocol gluten vs plaebo, sensibilidad al gluten transitoria		0	2	1	1	2	1	1	1
448		56	1		2	2		2	1	1	-1	1	1	0	1	2	0	0	-1	2	2	0	5.38	2.66	23.31	4	448			4	14			0	2	1	99	2	99	1	1
449	NO	54	1		2	2		2	1	1		1	1	2	2	2	2	2	2	2	2	21	4.31	2.12	33.44	4	449			4	14	malabsorció sucres. Fibromialgia. "Hierbas". Va erradicar HP 2 anys abans (sin AP ni cito)		0	2	1	99	2	99	1	1
451		36	1		2	2		-1	2	1	-1	1	1	-1	2	2	0	0	-1	2	2	33	4.39	5.86	20.86	4	451			4	13	Sense Depòsits		0	2	1	99	2	99	1	1
457		9	2	post provocacio amb gluten	1	4		2	4	2	1	1	1	0	-1	2	0	0	2	2	2	0	13.13	7.99	11.02	4	457			11	1	celiac ( Marsh I amb serologia positiva ) amb dieta amb gluten, prova provocacio, crida la atencio citometria normal		0	2	2	95	2	95	2	2
458		44	1		2	1		2	1	1		1	1		2				2	1	2	24	3.28	2.63	14.12	4	458			4	14			0	2	1	99	2	99	1	1
459		14	1		1	1.5		2	2	1	-1	-1	-1	-1	-1	-1	-1	-1	2	2	2	60	11.35	7.76	13.36	4	459			4	13	Sense Dipòsits		0	2	1	99	2	99	1	1
461	NO	23	1	reintroducció gluten (dx EL x ESG)	2	1.2	1	2	2	1		1	2		1				2	2	2	27.7	3.87	5.9	28.7	4	461			2	5	EL con respuesta clínica a histologica a DSG (2007). Reintroducción de gluten con 19% Lies y sin síntomas (2011). Ahora recidiva clínica.familiars segon grau celiaca		0	2	1	1	2	1	1	1
462	NO	55	1		2	2 9			1	1		1	2		1				2	2	2	20.6	4.49	5.2	25.3	4	462			4	16			0	2	1	99	2	99	1	1
463	NO	46	1		2	2.7		2	2	1		1	1		2					2	2	41	8.04	2.04	12.75	4	463			7	5			0	2	1	90	2	0	1	1
466	NO	83	1	OLMESARTAN	2	1		2	3	1		2	2		2	2			2	2	2	0	4.3	2.14	59.63	5	466	2	1	4	25	Olmesaltran tres anys		0	2	1	99	2	99	1	1
469	NO	37	2	Post-DSG	2	3		2	2	1		1	2		1	1	2	1	2	2	2	37	13.21	1.37	4.83	3	469			-1	99	Sense dipòsits (ja es van agafar l'altre vegada), cosina celiaca. EL del 48 % control post DSG		0	2	1		2		1	2
470		67	1		1	10		2	1	1		-1	-1	-1	-1					2	2	0	2.84	7.79	37.76	4	470			4	13				2	1	99	2	99	1	2
471	NO	37	2	Post-erradicació HP	2	3		2	9	1		1	1		2				2	2	2	-1	9.78	1.29	19.45	4	471			4	13	Abans de erradicar HP 48% LIES ara no es pot comptar x mala orientació		0	2	1	99	2	99	1	2
476		15	1		1	4		2	1	4	1	1	1		2				2	2	2	14	6.14	10.72	23.29	2	476			4	5	tTG 2,70 amb EmA+		0	1	2	99	2	99	4	2
477		51	1		1	2		1	2	1		1	1	2	2				2	2	2	43	8.16	8.8	4.03	1	477			2	3	Sense dipòsits; Dra Esteve (P) EL inicial 40% amb DSG, control del 43%		0	1	1	1	1	1	1	1
478		34	2	post DSG	2	1		1	9	1	-1	1	2	0	1	1	2	1	2	2	2	-1	92.5	4.01	33.63	4	478			3	10	Sense dipòsits		0	2	1	0	2	0	1	1
479		48	1		2	2		1	2	1	-1	2	2	2	2	1	2	1	2	2	2	26	4.95	5.28	34.04	4	479			4	13			0	2	1	99	2	99	1	1
480		36	1		2	1		2	2	1	-1	1	1	0	2	0	0	0	2	2	2	25	7.54	9.74	8.4	1	480			8	5			0	1	1	90	1	1	1	1
481		32	2	postDSG	1	1.2		2	2	1	-1	1	2	0	1	2	2	2	2	2	2	42	4.78	3.45	5.07	3	481			2	10	enteritis sense reposta clinica e hixtologica tot i fer DSG		0	2	1	1	2	1	1	1
482		42	1	seguiment	2	3		1	2	3	1	1	1		2				2	2	2	44	6.47	39.04	6.19	1	482	1	3	4	3	Asintomatico En 2016: Inicia DSG		0	1	2	99	1	99	2	2
483		1	1		2	13 , 9		1	4	2	-1	1	1	1	2	2	0	0	2	2	2	0	21.01	23.51	9.07	1	483	1	2	1	1	gastritis limfocítica		0	1	2	1	1	1	2	1
484	NO	41	1	seguiment	2	1,2,5		2	2	1		1	2	2	1	1	1	2	1	2	2	41.7	5.23	6.07	11.32	4	484			4	13	EL Forné		0	2	1	99	2	99	1	1
485	NO	36	1		1	1			1	1		1	1	2	2	2	2	2		2	2	0	3.56	9.49	32.41	2	485			4	5	malab F+S		0	1	1	99	2	99	1	1
487	NO	30	2	reintroducció gluten	1	2		2	2	1		2	2	1	2	1	2	1	2	2	2	62	21.89	2.08	1.96	3	487	-1	-1	6	19	Sense depòsits		0	2	1	90	2	1	1	1
490	NO	45	1		1	1		2	2	1	-1	1	2	2	1	1	1	2	2	1	2	33.4	9.75	4.5	3.54	3	490			4	13	ERRADICA HP CON MEJORIA CLINICA SIN BX POST		0	2	1	99	2	99	1	1
491		49	1		2	3		2	2	1		1	2		1				1	2	2	31.6	91.73	5.23	17.68	4	491			4	13	CBP+tiroiditis autoimmune		0	2	1	99	2	99	1	2
493	NO	51	2	Protocolo gluten vs placebo	2	3		1	1	1		1	1						2	2	2	21	5.83	8.68	24.31	2	493	2	4	2	13	EL secundaria a ESG amb bona resposta clinica e histologica. Protocol gluten vs placebo		0	1	1	1	2	1	1	2
497		36	1		2	2		2	2	1	-1	2	2	-1	2	1	0	0	2	2	2	57	95.54	3.98	6.04	3	497			4	13			0	2	1	99	2	99	1	1
498		22	1		1	1.5		2	2	1		1	1		2				2	2	2	25	1.95	4.92	53.96	4	498			4	13			0	2	1	99	2	99	1	1
500		36	2		2	3		1	1	1	-1	1	2	-1	1	-1	-1	-1	2	2	2	15	5.6	7.36	18.66	4	500	2	4	2	5	IF200, tenía patrón celiaco. Aquesta biopsia està feta amb Dieta baixa amb gluten . Refereix clinica amb ingesta de gluten.		0	2	1	1	2	1	1	2
501		41	1		2	1.7		2	3	1		1	1		2	2	2	2	2	1	2	-1	21.36	19.87	1.76	1	501	-1	-1	6	1	Inicia DSG (Abril 2014)		0	1	1	90	1	1	1	1
503	NO	54	1		2	2		-1	2	1		1	2		1					2	2	42	8.89	5.2	12.9	4	503			4	13			0	2	1	99	2	99	1	1
504		15	2	post reintroduccio gluten les previes no citometria	2	1.2		2	2	4	1	1	1	-1	-1	2	0	0	2	2	2	47	6.62	31.69	8.07	1	504			6	3	EL con ATTG 8 a pesar de la DSG no mejoría clínica ni analítica. Ahora tras sobrecarga 10 gr 4 semanas. Celiac marsh 1		0	1	2	90	1	1	4	1
505	NO	58	2	Protocolo gluten vs placebo	1	3		1	1	1		2	2	2	2	1	1	2	2	2	2	7.5	4.1	15.18	34.82	2	505	1	3	-1	99	inclos protocol gluten vs placebo		1	1	1		2		1	2
508		17	2	post-DSG	1	3		1	2	1		1	1	2	2				2	2	2	63.7	15.65	2.93	2.74	3	508			6	10	SGNC; EL amb ATTG 7 (EmA neg) a pesar DSG millora clínica i serològica. Actualment DSG i no millora histològica		0	2	1	90	2	1	1	2
509		29	2	post-erradicació	2	5		2	2	1		1	2		1	1	1	2	2	1	2	26	6.5	6.07	21.41	4	509			4	10	previa 28%.		0	2	1	99	2	99	1	1
511	NO	43	1	reintroducció gluten	2	3		1	1	1		1	1		2				2	2	2	18	7.04	3.85	22.52	4	511			3	13	EL con mala respuesta a la DSG ( mejora clinica pero no histológica) . Actualmente dieta normal i assimptomàtica		0	2	1	0	2	0	1	2
513		1	1		2	4		1	1	1	-1	1	2	-1	1	1	1	2	2	2	2	0	9.47	5.21	47.95	4	513			4	16			0	2	1	99	2	99	1	2
515		17	1		2	1		2	2	1		1	1		2					1	2	28.4	5.51	5.18	16.95	4	515			4	11			0	2	1	99	2	99	1	1
516		53	2	post dSG la primera no te cito	1	3		2	1	1	-1	1	1	-1	2	0	0	0	2	2	2	16	5.35	3.68	51.84	4	516	2	4	6	25	pacient amb atrofia per olmesaltran 6 mesos de dieta lliure y sense farmac		0	2	1	90	2	1	1	2
517		31	2	post res	1	14		2	2	1	-1	1	2	-1	1	1	2	1	2	2	2	25	6.17	5.53	19.05	4	517			4	99	paciente con EL 60% con dieta normal a pasado al 25%		0	2	1	99	2	99	1	2
518	NO	25	2	post-DSG	2	3		2	2	1		1	1	2	2	2	2	2	2	2	2	45.3	11.03	6.65	5	3	518	1	2	2	5	paciente con DSG control mejoría clinica no hx 55 % a 45% (6 meses DSG)		0	2	1	1	2	1	1	2
519		39	1		2	2		1	3	1		2	2		2	1	2	1	2	2	2	-1	16.7	2.16	4.82	3	519			3	13	pendent d'antc antienterocits. Aftes recurrents . Tot i que es poc suggestiva celiaca iniciem DSG		0	2	1	0	2	0	1	1
520	NO	52	1		2	2	1	2	1	1		2	2	2	2	2	2	2		2	2	24	7.31	16.1	26	2	520			3	13	2007: Marsh 1 29%. Inici DSG. 2008: Marsh 0 22%, entre 2008 i 2013: suspensió DSG, Marsh 0 24%		1	1	1	0	2	0	1	1
521		45	2	provocación	2	3		2	1	1		1	1		2				2	2	2	24	4.87	5.78	21.97	4	521			-1	99			0	2	1		2		1	2
522		19	1		2	1.2		2	1	1		1	1		2				2	1	2	10	3.35	7.79	37.05	4	522			4	14			0	2	1	99	2	99	1	1
524	NO	45	2	Post-erradicacio HP	2	1		2	2	1		1	2	2	1	1	1	2	2	2	2	33.9	5.22	2.17	24.93	4	524			4	7			0	2	1	99	2	99	1	1
526		12	2	seguiment	2	5		1	1	4	2	1	1		2				2	2	2	16	6.71	29.27	34.49	2	526			-1	99	fa dos anys tenia ATTG 10 i AEA positiu.		0	1	2		2		4	1
528	NO	23	2	post-DSG	2	2		2	2	1		1	2		1				2	2	2	30.8	8.89	6.61	25.23	4	528			3	13	familiars segon grau. Inicialment va tindre una bona resposta clínica e histologica a DSG ( 29%-->0%). Ara amb DSG te LIE 30		0	2	1	0	2	0	1	1
531		30	1		1	1		2	2	1	-1	1	1	-1	2	2	0	0	2	2	2	42	9.94	3.16	2.39	3	531			4	13			0	2	1	99	2	99	1	1
532		22	1		2	1.2		2	1	1	0	2	2	0	2	1	2	1	2	1	2	0	3.89	6.37	15.78	4	532			4	17			1	2	1	99	2	99	1	1
536		2	1		2	2.4		2	4	2	1	1	1	1	2	2	0	0	2	2	2	0	19.8	35.05	1.65	1	536			1	1			0	1	2	1	1	1	2	1
537	NO	23	1		2	1.2		2	2	1		1	1		2				2	1	2	38	4.22	5.33	8.68	3	537			4	11	pendent erradicar HP, intol F+S.		0	2	1	99	2	99	1	1
539	NO	62	1		2	1		2	1	1		1	2	2	2	1	2	1	2	2	2	23	4.14	18.86	17.58	2	539			4	25	Toma ibersartan		0	1	1	99	2	99	1	1
541	NO	44	2	post-DSG	2	2		1	2	1		1	1						1	2	2	38.5	11.19	2.54	15.47	4	541	2		3	10	EL amb DSG no es pot incloure protocol gluten vs placebo per no millora clinica ni histológica LIE 34--> 23-->38,5%		0	2	1	0	2	0	1	1
547		61	2	post DSG	2	1		2	2	1	-1	2	2	0	2	0	0	0	2	2	2	50	14.05	12.89	13.55	2	547			6	3	EL amb DSG control no millora clinica ni hx , pero posteriormente millora clinica e histologica		0	1	1	90	2	1	1	1
549		10	1		1	4,5,9		2	4	2		1	1	1	2	2	2	2	2	1	2	-1	10.13	32.35	7.09	1	549	1	2	5	1			0	1	2	1	1	1	2	2
551		4	1		1	3.4		2	2	1	-1	1	2	-1	1	1	1	2	2	2	2	38	8.81	14.02	22.44	2	551			8	5	gastritis linfocitica		0	1	1	90	2	1	1	2
552		20	1		2	1		2	2	1		1	1		2				2	2	2	28	6.67	5.9	27.75	4	552	2	1	8	5	SGNC?		0	2	1	90	2	1	1	1
553		24	1		1	1.2		2	1	1	-1	1	1	0	2	2	0	0	2	2	2	15	2.09	4.96	39.6	4	553			4	14			0	2	1	99	2	99	1	1
556		1	1		1	2.4		2	1	1	-1	1	1	-1	2	2	0	0	2	2	2	21	7.47	3.82	68.79	4	556			4	14	PATRO NO CELIAC ANÒMAL		0	2	1	99	2	99	1	1
557	NO	50	1	Seguiment EL	1	2		2	2	1		1	1		2				2	2	2	44	9.42	2.19	6.88	3	557			4	13			0	2	1	99	2	99	1	1
561		12	1		2	3.4		2	1	1	-1	1	1	0	2	2	0	0	2	2	2	18	4.21	6.74	21.55	4	561			4	14			0	2	1	99	2	99	1	2
562		67	1		2	1		2	1	1		2	2	2	2	1	1	2	2	1	2	21		7.3	11.5	4	562			4	12	no encuentro citometria???		1	2	1	99	2	99	1	1
564		69	2	glu vs pla	1	3		2	2	1		2	2		2	2			2	2	2	29.6	8.71	3.34	18.62	4	564	1	3	-1	99	final estudio gluten versus placebo		0	2	1		2		1	2
568		47	1		2	2,3,8		2	1	1	-1	1	1	-1	1	2	0	0	1	2	2	20	9.2	29.3	11.67	2	568			4	13			0	1	1	99	2	99	1	1
569	NO	38	1		1	2.5		2	2	1	-1	2	2	1	2	1	2	1	2	2	2	34	4.07	7.07	5.97	3	569	2	4	8	5	¿SGNC? Ttg 1,35, 1,40, 1,05 (ema no fet, ttgdeamidada neg). Milloria clinica DSG		0	2	1	90	2	1	1	1
570	NO	61	1		2	2		2	1	1		1	1	2	2	1	1	2	2	2	2	21	3.23	6.14	30.47	4	570			4	14			0	2	1	99	2	99	1	1
575		17	1		2	5		2	1	1		1	1		2				2	2	2	0	2.67	7.12	19.78	4	575			4	14			0	2	1	99	2	99	1	1
576	NO	37	2	Post-DSG	2	2		1	1	1		1	1						2	2	2	23	5.41	5.87	24.84	4	576			2	99	EL amb DSG sense millora clinica si Hx 29%-->23%		0	2	1	1	2	1	1	1
577		31	1		2	1		2	1	1		1	1		2				2	2	2	12	5.19	5.03	38.63	4	577			4	14			0	2	1	99	2	99	1	1
578	NO	43	1		2	1		2	2	1		1	1		2				2	2	2	26	7.66	7.06	11.94	4	578			4	99	probable Crohn (Zabana)		0	2	1	99	2	99	1	1
580		54	2	post-DSG	1	2		2	9	1		1	1		2				2	2	2	-1	12.54	10.17	4.45	1	580			-1	99	IF312. Control tras 1 con DSG.		0	1	1		1		1	1
581	NO	39	1		2	2.7		2	2	1		2	2	2	2	1	1	2	2	2	2	44	14.24	0.75	17.79	4	581			11	11			0	2	1	95	2	95	1	1
582		73	1		1	1		2	4	1		1	1		2				2	2	2	-1	10.89	3.73	9.05	3	582	1	2	-1	25	Toma olmesartan		0	2	1		2		1	1
584		2	1		2	4		1	4	1	-1	1	1	-1	-1	-1	-1	-1	2	2	2	37	15.21	8.67	62	2	584			1	1			0	1	1	1	2	1	1	2
585	NO	52	2	Protocolo gluten vs placebo	2	2		1	1	1		1	1						2	2	2	20	4.55	8.4	22.01	4	585	2	4	2	13	Final estudi gluten vs placebo empeoramiento clínico		0	2	1	1	2	1	1	1
589		3	1		1	4		2	2	1	-1	1	1	-1	2	2	0	0	2	2	2	29	6.27	15.35	45.48	2	589			11	5	ha començat DSG pero no resposta per aixo poso 11		0	1	1	95	2	95	1	2
591		74	2		1	3		2	1	1	-1	1	1	0	2	0	0	0	2	2	2	0	2.56	35.27	34.84	2	591	1	3	3	25	atrofia mes olmesaltran. Control post retirada olmesaltranj		0	1	1	0	2	0	1	2
592		48	1		2	2		2	1	1	-1	1	2	-1	1	2	2	2	2	2	2	5	3.13	4.68	31.3	4	592			4	16			0	2	1	99	2	99	1	1
593	NO	62	1		1	1		2	1	1		1	1		2				2	1	2	10	4.45	4.08	28.41	4	593			4	14	intolerancia F+S		0	2	1	99	2	99	1	1
595		18	2	post-DSG	1	3		2	2	1		1	1						2	2	2	30	3.27	6.8	11.66	4	595			-1	11	Asintomàtic LIE 41 control DSG asintomàtic LIE 30 . Ara introduim dieta normal		0	2	1		2		1	2
596		22	1		1	1		2	2	1	0	1	1	0	2	0	0	0	2	2	2	51.1	4.2	1.02	11.27	4	596			3	10			0	2	1	0	2	0	1	1
597		39	1		2	1.2		1	1	1	-1	2	2	2	2	1	1	2	2	2	2	21	9.87	15.32	15.32	2	597			4	13			1	1	1	99	2	99	1	1
600		1	1		2	1.4		2	4	2	1	1	1	-1	2	2	0	0	2	2	2	0	14.92	40.15	5.3	1	600			11	1	he posat 11 perque no veig q segueixi controls aquí		0	1	2	95	1	95	2	1
604	SI	56	2		2	2		2	1	1	-1	1	1	0	2	0	0	0	2	2	2	10	6.05	9.09	40.95	2	604			2	3	enteritis linfocítica amb millora clinica ( parcialment ) e histologica amb DSG 76--> 10%		0	1	1	1	2	1	1	1
605	NO	81	1		2	1		2	3	1		2	2		2	2	2	2	2	2	2		10.81	1.21	16.09	4	605	2	1	4	25	Prèn olmesartan , gastritis limfocítica. RECERCA		0	2	1	99	2	99	1	1
606	SI	8	1		1	1.2		1	1	1	-1	2	2	1	2	1	2	1	2	1	2	17	9.55	1.24	7.85	3	606			4	15			1	2	1	99	2	99	1	1
607	SI	7	1		1	6		2	4	4	1	1	1	0	2	2	0	0	2	2	2	0	25.66	43.69	0.95	1	607			6	1			0	1	2	90	1	1	4	1
608	SI	58	2	post-DSG	2	1		2	2	1	0	1	1	0	0	0	0	0	2	2	2	29	14.22	12.25	31.25	2	608			2	3			0	1	1	1	2	1	1	1
610	NO	59	2	Protocolo gluten vs placebo	1	2		1	1	1		2	2	2	2	1	1	2	2	2	2	15.8	1.91	20.78	18.55	2	610	1	3	4	99	Final estudio gluten vs placebo		1	1	1	99	2	99	1	1
611	NO	41	2	post-DSG	2	1.7		2	3	1		1	1		2	2	2	2	2	2	2	-1	7.79	28.5	2.72	1	611	-1	-1	-1	99	deliac 3		0	1	1		1		1	1
614	SI	59	1		2	2		2	1	1		1	2	1	2	1	2	1	2	2	2	0	5.31	0.98	25.49	4	614			-1	15			0	2	1		2		1	1
618	SI	14	1		2	4.5		2	1	1		1	1		2				2	2	2	18	10.6	6.7	19.3	4	618			4	14			0	2	1	99	2	99	1	1
622	NO	37	1		1	1.5		2	1	1		1	1		2				2	2	2	0	1.08	14.1	45.51	2	622			4	5			0	1	1	99	2	99	1	1
623	SI	46	1		2	1		2	1	1		1	1		2				2	2	2	12	3.42	1.61	33.87	4	623			4	14			0	2	1	99	2	99	1	1
624	NO	56	1		2	1		2	1	1		1	1	2	2	2	2	2	2	1	2	0	2.6	2.58	46.58	4	624			4	14	colitis linfocitica+MAB		0	2	1	99	2	99	1	1
625	SI	46	1		2	1.2	1	2	2	1		1	1		2				1	2	2	63	31.65	1.36	1.96	3	625	2	4	2	5	8 mesos DSG LIES 63% a 37%. Gastro post DSG sin citometria. Aceituno. Lactest neg. Pendent F+S. AINES esporadics (fibromialgia)		0	2	1	1	2	1	1	99
626	NO	31	1		1	1		2	3	1	-1	2	2	2	2	1	2	1	2	2	2	0	16.49	1.34	7.37	3	626			4	13	Pendiente valoració hematologia linfoma??? No el puc clasificar no ha fet seguiment crec q no es celiac		0	2	1	99	2	99	1	1
627	NO	8	1	res	1	6		1	1	1	-1	1	1	-1	-1	-1	-1	-1	2	2	2	12	10.7	17.19	21.32	2	627			11	5			0	1	1	95	2	95	1	1
628	NO	1	1		2	4		2	1	1	-1	-1	-1	-1	-1	-1	-1	-1	2	2	2	9	3.63	7.45	42.07	4	628			4	13	desconec estudi genetic , que poso??			2	1	99	2	99	1	2
630	SI	37	2	post erradicacio blastocistis	1	3		2	2	1		2	2	1	2	1	2	1	2	2	2	37	9.89	3.9	3.55	3	630			4	6	EL por parasitos valoración tras la erradicacion		0	2	1	99	2	99	1	2
632	SI	52	1		2	1		2	9	1		1	1	2	2	2	2	2	1	1	2	-1	9	2.37	30.92	4	632			4	13	Familiar segon grau ( nebodes)		0	2	1	99	2	99	1	1
634	SI	73	1		2	1,2,3,5		2	2	1		1	1		2				2	2	2	33.8	5.41	5.48	23.29	4	634			8	11	DSG control enero 2017 Zabana. SGNC?		0	2	1	90	2	1	1	1
636	NO	59	1		2	2		2	1	1	-1	1	1	-1	2	2	0	0	2	2	2	18	8.46	2.11	24.9	4	636			4	25	Irbesartán pacient Rocio.		0	2	1	99	2	99	1	1
639	SI	8	1		2	5		1	1	1	-1	1	1	0	2	0	0	0	2	2	2	23	11.42	11.99	3.37	1	639			8	5			0	1	1	90	1	1	1	1
640	SI	44	1		1	2		1	1	1		2	2	1	2	1	2	1	2	2	2	6	5.45	9.43	8.49	1	640			6	5			1	1	1	90	1	1	1	1
641	NO	42	1		2	1.2		2	2	1		1	1		2	2			2	2	2	55	22.18	29.97	1.3	1	641			2	3			0	1	1	1	1	1	1	1
645	SI	50	1		2	2,5,10	1	2	2	1		1	1	1	2	2	2	2	2	2	2	40	19.66	4.35	2.61	3	645	1	3	3	10	control 1037. Diposits +++		0	2	1	0	2	0	1	1
648	SI	14	1		2	3.5		2	2	1	-1	2	2	0	2	1	2	1	2	2	2	29	7.61	3.5	21.24	4	648			4	13			0	2	1	99	2	99	1	1
651	SI	65	2		2	5		2	2	1		1	2	2	1	2	2	2	2	2	2	27	8.67	4.81	17.31	4	651			-1	13	Tenia atròfia de vellositats, control. Mejora clinica e histológica . Nunca serologia positiva		0	2	1		2		1	1
653	SI	42	2	post-erradicació HP (sin AP basal)	2	2.3		1	2	1		1	2		1				2	2	2	46	8.86	2.65	0.88	3	653			4	10	Forné		0	2	1	99	2	99	1	1
656	NO	27	1		2	1		2	2	1	0	1	1	0	2	0	0	0	2	2	2	28	9.84	15.94	12.79	2	656			7	5			0	1	1	90	2	0	1	1
660	SI	7	1		2	1.2		2	4	2	1	1	2	0	1	1	2	1	2	2	2	0	19.34	22.57	1.94	1	660	1	3	6	1			0	1	2	90	1	1	2	1
663	SI	44	1		2	2		1	2	1		1	1	2	2	2	2	2	2	1	2	42	12.03	8.76	17.95	2	663			4	5			0	1	1	99	2	99	1	1
666	NO	24	1		2	1		2	2	1	0	1	2	2	1	2	2	2	2	1	2	25.6	3.47	9.68	11.98	2	666	2	4	2	3			0	1	1	1	2	1	1	1
668	NO	53	2	Post-DSG	2	2.3		2	2	1		1	2		1				2	2	2	37	5.35	20.33	17.91	2	668			3	5	Sin mejoria tras DSG		0	1	1	0	2	0	1	1
669	SI	27	2	post-?	2	2		2	2	1	0	1	2	0	1	0	0	0	2	2	2	38	18.96	2.58	6.77	3	669			0	99			0	2	1		2		1	1
670	NO	36	2	post erradicacion	2	2.5		2	2	1	-1	2	2	0	2	1	2	1	2	2	2	33	10.16	20.13	3.01	1	670			4	5			0	1	1	99	1	99	1	1
671	SI	8	1		2	4		2	4	2	1	1	1	2	2	0	0	0	2	2	2	0	30.53	35.31	0.94	1	671	1	2	6	1	gastritis linfocitica		0	1	2	90	1	1	2	2
674	NO	84	2	OLMESARTAN (STOP)	2	2		2	1	1		2	2		2	2			2	2	2	0	3.64	1.49	59.02	5	674	2	1	4	25	control sin omesaltran 9 meses		1	2	1	99	2	99	1	1
676	SI	46	2	Post-erradicació HP+Post DSG+Post erradicació amebas	2	2		2	2	1		2	2		2	2	2	2	2	2	2	31.4	16.09	7.21	15.77	4	676			3	10	enteritis linfocitica control amb DSG sense millora clinica		0	2	1	0	2	0	1	1
677	NO	47	2	Post-DSG	2	3		2	2	1		1	2	2	1	1	1	2	2	2	2	32.3	7.5	1.29	6.18	3	677	2	4	-1	99	POST-DIETA SENSE GLUTEN, EM DIU QUE NO LA FA ESTRICTA. HA MILLORAT MOLT SÍMPTOMES. Pendent reintroducció gluten i nova gastro. aceituno		0	2	1		2		1	2
679	NO	2	1		2	4		2	4	2	1	1	1	2	2	2	0	0	2	2	2	0	3.19	29.9	2.06	1	679	1	2	1	1			0	1	2	1	1	1	2	2
681	NO	32	1		1	1		2	1	1		1	1		2				2	2	2	17	2.29	5.03	12.59	4	681			4	14	diarrea x MAB i esofagitis eosinofilica		0	2	1	99	2	99	1	1
683	NO	60	1		2	2		2	1	1	-1	2	2	0	2	1	1	2	2	1	2	15	6.94	11.36	20.78	2	683			4	5			1	1	1	99	2	99	1	1
684	NO	30	1		2	2		1	2	1	-1	1	1	0	2	2	0	0	1	2	2	30	5.56	9.46	12.56	2	684	1	2	2	3	SOBRINA CELIACA . ENTERITIS POSIBLEMENTE SECUNDARIA A AINES CONTROL SIN AINES, correspon control 1049		0	1	1	1	2	1	1	1
685	NO	71	2	OMI	2	1.2		2	1	1		1	1	2	2	2	2	2	2	2	2	15	6.17	6.3	36.43	4	685	1	2	-1	99	omi		0	2	1		2		1	1
687	SI	3	1		2	3		-1	2	4	-1	2	2	1	2	1	2	1	2	2	2	25	7.31	5.59	36.03	4	687	1	2	3	10	nicialment serologia 65 que ha disminuit espontaneament, va provar DSG sense millora, aquesta gastro es amb dieta normal i assismptomatica		0	2	2	0	2	0	4	2
689	SI	76	1		2	2		2	2	1		1	1		2				1	2	2	35	15.92	9.93	13.29	2	689	2	4	4	5			0	1	1	99	2	99	1	1
691	SI	6	1		2	4		2	1	1	-1	1	1	-1	2	2	0	0	2	2	2	15	6.52	1.49	31.34	4	691			4	14	inicialment ATG 3,2 i aea negatiu, pero en el seguiment abans de biospsia tot negatiu		0	2	1	99	2	99	1	2
692	SI	6	1		1	3		1	2	4	1	1	1	1	2	2	0	0	2	2	2	33	12.04	4.91	16.07	4	692			11	5	He posat 11 perque ha iniciat DSG i no se evolucio pero te marcador de serologics de celiaca		0	2	2	95	2	95	4	2
693	SI	34	1		1	1.2		2	1	1		1	2		1				2	2	2	17.2	4.2	1.7	28.9	4	693			4	16	proctitis ulcerosa		0	2	1	99	2	99	1	1
694	NO	43	1	Irbesartan	1	3		2	1	1		1	2		1				2	2	2	0	1.5	1.51	65.28	5	694			4	25	fetge x OH		0	2	1	99	2	99	1	2
699	SI	2	1		1	1		2	2	2	1	1	1	2	2	2	0	0	2	1	2	68	0.6	46.2	0	1	699	-1	-1	4	5	De moment no DSG - control 1135		0	1	2	99	1	99	2	1
700	NO	42	2	post reintroduccio gluten	2	1.2		2	2	1	-1	2	2	-1	2	2	2	2	2	2	2	50	4.41	2.64	8.8	3	700			3	99	inicialment es va retirar el gluten sense gastro, la primera biopsias post Gluten poca cantidad y la segona amb mes cantitat		0	2	1	0	2	0	1	1
702	SI	73	1		2	2		2	1	1		1	1	2	2	2	2	2	2	1	2	0	5.53	13.32	31.07	2	702			4	5	neta celiaca		0	1	1	99	2	99	1	1
703	NO	38	2	res	2	1.5		2	1	1	-1	1	2	0	1	0	0	0	2	2	2	20	96.73	3.6	10.14	4	703			4	16			0	2	1	99	2	99	1	1
704	NO	74	2	seguiment	1	3		2	1	1		1	1		2				2	2	2	13.7	3.34	3.58	36.07	4	704	2	4	-1	25	control atrofia con olmesaltran . No lo toma desde hace 4 meses		0	2	1		2		1	2
709	NO	1	1		2	4		2	1	1	-1	-1	-1	-1	-1	-1	-1	-1	2	2	2	0	77.88	12.5	68.75	2	709			4	5				1	1	99	2	99	1	2
711	NO	1	1		2	4		2	9	1	-1	1	1	2	2	2	0	0	2	2	2	-1	97	7.08	46.87	4	711			4	10			0	2	1	99	2	99	1	2
713	NO	79	1		1	1.3		2	1	1	-1	2	2	1	2	1	2	1	2	2	2	0	2.45	1.5	45.65	4	713			4	15	pacient amb olmesaltran, pero es marsh 0		1	2	1	99	2	99	1	1
714	SI	32	1		2	2		2	1	1	-1	1	1	-1	2	2	0	0	2	2	2	18	9.8	6.67	5.07	3	714			4	14			0	2	1	99	2	99	1	1
715	NO	43	1	dieta lliure	2	2		2	1	1		1	1	2	2					2	2	21.4	5.3	1.99	26.2	4	715	1	3	2	10	SGNC transitòria?		0	2	1	1	2	1	1	1
716	NO	30	1		2	1.7		2	2	-1	-1	1	1	2	1	2	2	2	2	2	2	32	5.88	4.19	10.85	4	716	-1	-1	3	10			0	2		0	2	0		1
722	SI	27	1		1	10		2	1	1		1	2	2	1	2	2	2	2	2	2	11	4.04	4.86	42.7	4	722			4	16	10=FERROPENIA		0	2	1	99	2	99	1	2
723	SI	17	1	reintroducció	2	3		2	1	1		1	2	2	1	2	2	2	2	2	2	14	5.75	6.61	16.73	4	723			3	16	Inicialment EL 16% i resposta parcial a DSG. Ara reintroducció 6 m sense clínica		0	2	1	0	2	0	1	2
724	NO	38	1		2	3		2	1	1		1	2	2	1	2	2	2	2	2	2	15	3.89	2.52	19.45	4	724			4	16			0	2	1	99	2	99	1	2
725	NO	35	2	post-erradicació	2	3		2	1	1		2	2	1	2	1	2	1	2	2	2	17	4.43	21.24	10.49	2	725	2	1	-1	11	Control Marsh 1 29% tras erradicar Hp: Ha iniciado DSG. No acude a controles		1	1	1		2		1	2
726	NO	19	1		1	1		2	1	1		1	1	2	2	2	2	2	2	2	2	17	2.13	5.88	47.47	4	726	2	4	3	14	Mejoría con DSG. Bx tras reintroducir gluten.		0	2	1	0	2	0	1	1
727	NO	34	1		2	1		2	2	1		2	2	1	2	1	2	1	2	1	2	28	4.52			4	727			4	13	Hp erradicado pero no hay control post		0	2	1	99	2	99	1	1
728	SI	66	1		2	2		2	2	1	0	1	1	2	2	2	2	2	2	1	2	54	21.35	1.16	3.66	3	728			4	11			0	2	1	99	2	99	1	1
729	SI	32	1		2	2		1	1	1		1	1	2	2	2	2	2	2	2	2	20.5	9.65	17.07	15.04	2	729			4	13	Familiar filla celiaca		0	1	1	99	2	99	1	1
730	NO	32	2		1	6		2	2	3	-1	2	2	-1	2	1	0	0	2	2	2	45	11.26	19.62	6.55	1	730			-1	5	Marsh 1 40%; acs anti-DGP+; deficit de folato. No tinc historia no se res		0	1	2		1		2	1
731	SI	41	1	screening familiars 1r grau	2	1		1	1	1		1	1	2	2	2	2	2	2	2	2	0	2.71	1.49	56.72	5	731			4	14			0	2	1	99	2	99	1	1
732	SI	37	1		2	1		2	1	1		1	1	2	1	2	2	2	2	1	2	19.5	5.97	5.62	31.24	4	732			4	14			0	2	1	99	2	99	1	1
733	SI	16	1		2	5		1	1	1	-1	2	2	1	2	2	0	0	2	2	2	23	12.08	2.72	26.36	4	733			4	15			1	2	1	99	2	99	1	1
734	SI	48	1		2	2		2	2	1	-1	2	2	2	2	1	1	2	2	2	2	29	22.55	38.27	0.72	1	734			4	5	Marsh 1 40%; amb patro citometric compatible acs anti-DGP+; deficit de folato		0	1	1	99	1	99	1	1
735	SI	42	1		1	2.5		1	1	1		1	2	2	1	2	2	2	2	1	2	16	8.79	15.52	16.38	2	735			4	5	perdut seguiment. Erradica HP. Zabana		0	1	1	99	2	99	1	1
736	NO	39	1		2	1	1	1	1	1		1	2	1	1	1	2	1	2	1	2	22	5.27	14.66	2.65	1	736	2	4	2	5	OMI-94		0	1	1	1	1	1	1	1
737	SI	39	1		1	1		2	1	1		1	1	2	2	2	2	2	2	2	2	22	10.07	3.27	17.21	4	737			4	14			0	2	1	99	2	99	1	1
738	NO	40	2	post erradicacio previa no cito	2	3		1	1	1	-1	1	1	-1	2	2	0	0	2	2	2	15	8.08	3.49	18.81	4	738			4	14			0	2	1	99	2	99	1	2
739	SI	38	1		2	1		2	2	1		1	2	2	1	2	2	2	2	2	2	-1	17.19	24.74	1.4	1	739	1	2	3	10			0	1	1	0	1	0	1	1
740	NO	81	2	retirada olmesartan	2	3		2	1	1		2	2	2	2	2	2	2	2	2	2	20	4.09	2.51	61.2	5	740	2	4	4	25	gastritis limfocítica i atròfia duodenal. Usuària d'olmesartan		1	2	1	99	2	99	1	2
742	NO	38	1		1	1		1	1	1	-1	1	1	2	2	2	0	0	2	2	2	20	3.54	5.51	13.42	4	742	1	2	6	19	diarrea i distensió abdominal. Estudio OMI, millora clinica DSG		0	2	1	90	2	1	1	1
743	SI	21	2	post-DSG	2	3		1	1	1		1	1	1	2	2	2	2	2	2	2	12.1	6.29	17.77	31.76	2	743			2	2	control celiaca coneguda		0	1	1	1	2	1	1	2
744	NO	34	1		2	1		2	2	1	0	2	2	2	2	1	2	1	2	2	2	50	11.34	5.39	2.53	3	744	2	4	3	10			0	2	1	0	2	0	1	1
745	NO	52	2	post-DSG	1	3		1	1	1		1	1	2	2				2	2	2	23	8.42	8.3	6.4	3	745	1	2	-1	99			0	2	1		2		1	2
746	NO	44	1	cader, sintomax, omi	2	1.2		2	4	2	1	2	2	1	2	1	2	1	2	2	2	0	13.48	39.95	3.51	1	746	1	3	1	1	protocol sintomax + OMI		0	1	2	1	1	1	2	1
747	NO	36	1		2	1		2	2	1	-1	1	2	2	1	2	1	2	2	2	2	31	5.6	5.58	20.51	4	747			4	13			0	2	1	99	2	99	1	1
748	NO	19	1		2	1.2		2	1	1		1	2	2	1	2	2	2	2	1	2	11	2.74	19.3	34.01	2	748			4	5	cosins celiacs		0	1	1	99	2	99	1	1
749	SI	21	1		2	6		2	2	1		1	1	2	2				2	2	2	45	13.7	4.28	12.13	4	749	2	4	3	10			0	2	1	0	2	0	1	1
751	NO	40	1		2	1		2	1	1		1	1	2	1	2	2	2	2	2	2	21	2.57	10.5	35.62	2	751	1	2	8	5	DSG des de oct 2014 amb bona resposta clínica		0	1	1	90	2	1	1	1
752	NO	36	1		2	1.2		2	1	1		1	2	2	1	2	2	2	2	2	2	24	0.79	4.37	35.52	4	752	2	4	4	16	DM1+ diarrrea acuosa + OMI		0	2	1	99	2	99	1	1
753	SI	28	2	Post-erradicació HP	2	1		2	2	1		2	2	1	2	1	2	1	2	2	2	35	12.04	5.36	33.93	4	753			6	10	millria clinica DSG. No empitjora amb dieta normal desprès		0	2	1	90	2	1	1	1
754	SI	28	1		2	1,2,5		2	2	1	-1	1	1	2	1	2	0	0	2	2	2	27.2	13.2	2.28	9.9	4	754			4	13			0	2	1	99	2	99	1	1
755	SI	48	2	post-erradicació	2	3		2	2	1		1	1	2	2	2	2	2	2	2	2	28	7.63	21.13	9.86	1	755			-1	5	No acut a controls post iniciar DSG		0	1	1		1		1	2
756	NO	26	1		2	1		2	2	1		1	1	2	2	2	2	2	2	2	2	26.6	3.8	7.62	27.64	4	756	2	4	4	13			0	2	1	99	2	99	1	1
757	NO	4	1		1	3		2	3	2	1	2	2	1	2	2	2	2	2	2	2	0	3.91	55.2	5.83	1	757	1	2	4	1	historia natural		0	1	2	99	1	99	2	2
758	SI	2	1		1	13		2	4	2	1	1	1	2	2	2	0	0	2	2	2	0	32.4	2.88	12.35	4	758			1	1	celiac de llibre amb citometria normal		0	2	2	1	2	1	2	1
759	NO	47	1		1	3		1	1	1		1	1	2	2	2	2	2	2	2	2	12	3.33	5.79	43.79	4	759	-1	-1	4	14	citometria i dipòsits. Fill celiac. Ell amb polineuropatia		0	2	1	99	2	99	1	2
760	NO	66	1		1	3		1	2	1		1	1	2	2	2	2	2	2	2	2	27	4.52	3.65	34.65	4	760			4	13			0	2	1	99	2	99	1	2
761	SI	40	1		2	2		1	2	1		1	1	2	2	2	2	2	1	2	2	58	15.27	1.75	6.28	3	761			4	13			0	2	1	99	2	99	1	1
762	NO	34	2	post DGS	1	3		2	1	1	-1	1	1	0	2	2	0	0	2	1	2	21	2.87	13.77	26.17	2	762			-1	99	DELIAC		0	1	1		2		1	2
763	SI	42	2	post-erradicació	2	3		1	1	1	0	1	1	2	2	0	0	0	2	2	2	18	7.55	3.68	15.34	4	763			4	99			0	2	1	99	2	99	1	2
764	SI	2	1		2	1		1	3	3	1	1	1	-1	2	2	0	0	2	2	2	0	18.76	17.54	17.3	2	764	1	2	1	1			0	1	2	1	2	1	2	1
765	NO	29	1		1	6		2	2	1		1	1	2	2	2	2	2	2	1	2	31	2.36	5.88	37.15	4	765			4	13	Hp erradicat. No té seguiment histològic		0	2	1	99	2	99	1	1
766	SI	27	1		1	5		2	1	1	-1	1	2	2	1	2	2	2	2	2	2	20	11.79	18.19	9.58	1	766			-1	13	marsh 0 augment gammadelta		0	1	1		1		1	1
767	NO	3	1		2	1		2	4	2	1	2	2	1	2	2	2	2	2	1	2	0	5.28	28.09	5.08	1	767	1	3	1	1			0	1	2	1	1	1	2	1
768	SI	10	1		2	4		2	4	2	1	1	1	1	2	2	0	0	2	2	2	0	15.04	43.4	0.94	1	768	1	2	11	1			0	1	2	95	1	95	2	2
770	SI	61	1		2	1		2	2	1	-1	1	1	2	2	2	0	0	2	2	2	39	13.52	17.48	11.54	2	770	1	3	2	3			0	1	1	1	2	1	1	1
771	SI	39	1	Sintomax dubtos+	2	2.3		2	1	1		1	1	2	2	2	2	2	2	1	2	20	7.81	2.8	19.58	4	771	2	4	4	14	nebot celiac (fam. Segon grau)		0	2	1	99	2	99	1	1
773	SI	32	2	post-erradicació	2	6		2	2	1		2	2	2	2	2	2	2	2	2	2	34	17.05	5.59	11.17	4	773			4	10	control enteritis limfocítica post-eradiació: 40% a 34%		0	2	1	99	2	99	1	1
774	NO	25	1		2	1		2	4	2	1	2	2	2	2	1	2	1	2	2	2	0	14.62	30.51	2.32	1	774	1	2	1	1	OMI. CADER.		0	1	2	1	1	1	2	1
775	NO	42	2	reintroduccion gluten	1	1		2	2	1	-1	1	1	2	1	2	2	2	2	1	2	26.4	4.76	18.33	14.47	2	775			2	5	Enteritis limfocítica. Resposta a DSG.		0	1	1	1	2	1	1	1
776	SI	1	1		2	4		2	1	1	-1	1	1	2	2	2	2	2	2	2	2	14	9.2	5.77	70.51	4	776			4	14			0	2	1	99	2	99	1	2
778	NO	2	1		1	3		2	4	2	1	1	-1	-1	-1	-1	-1	-1	-1	2	2	0	18.33	51.09	2.07	1	778			4	1	historia natural		0	1	2	99	1	99	2	2
779	NO	66	1		1	1		2	2	1	-1	1	1	2	2	2	2	2	2	2	2	33.6	7.18	1.53	25	4	779			4	13			0	2	1	99	2	99	1	1
780	NO	32	1	seguiment EL	1	3,9,10		2	1	1		2	2	2	2	2	2	2	2	2	2	20	5.02	14.03	16.42	2	780	2	4	4	13	10=ferropenia		1	1	1	99	2	99	1	2
781	NO	33	1	ROSI	2	11.8		2	4	4	1	1	1						2	2	2	0	13.64	58.44	3.09	1	781			1	1	cader 15, sorprende no tener genetica siendo protocolo (rosi)		0	1	2	1	1	1	4	3
782	NO	27	1		2	1		2	1	1		1	1	2	2	2	2	2	2	2	2	0	2.98	3.06	41.22	4	782			4	14	OMI. Diarrea + dq2+		0	2	1	99	2	99	1	1
783	NO	19	1		2	1		2	1	1		1	1	2	2				2	1	2	20	6.43	4.38	19.9	4	783	2	4	4	14			0	2	1	99	2	99	1	1
784	SI	13	1		2	3		1	2	1		1	1	2	2	2	2	2	2	1	2	30	5.27	7.72	16.26	4	784			4	13	Hp erradicat. No té seguiment histològic		0	2	1	99	2	99	1	2
785	NO	2	1		1	3		2	4	2	1	-1	-1	-1	-1	-1	-1	-1	-1	2	2	0	8.52	48.46	4.48	1	785			4	1	Hitoria natural		0	1	2	99	1	99	2	2
786	SI	52	1		2	2	1	2	1	-1		1	2	2	1	2	2	2	1	2	2	14.2	7.17	7.69	22.44	4	786	1	2	3	16	Se descarta celiaquia i SGNC. Bañares		0	2		0	2	0		1
787	NO	41	1		2	3		1	1	1	0	1	1	2	2	2	2	2	2	1	2	-1	6.35	4.33	6.87	3	787			4	14			0	2	1	99	2	99	1	2
788	SI	60	1		1	1		2	1	4		1	1	2	2	2	2	2	2	2	2	13.5	7.05	1.08	65.66	5	788			-1	13			0	2	2		2		4	1
789	SI	21	1		2	1		2	1	1		2	2	2	2	2	2	2	2	2	2	24	10.26	4.8	21	4	789	2	4	4	12	punt contacte +		1	2	1	99	2	99	1	1
790	NO	67	1		2	1		2	1	1		2	2	2	2	2	2	2	2	2	2	9	5.38	2.92	46.35	4	790	2	4	4	12	punt contacte +		1	2	1	99	2	99	1	1
791	SI	24	1		2	1		2	1	1		1	1	2	2	2	2	2	2	2	2	20	9.8	4.12	15.65	4	791			4	14	diarrea amb DQ2+		0	2	1	99	2	99	1	1
792	SI	39	1		1	2		1	2	1	-1	1	1	2	2	2	0	0	2	2	2	30	8.28	3.25	3.97	3	792			4	13			0	2	1	99	2	99	1	1
793	SI	37	1		2	1		1	2	1		1	2	1	1	2	2	2	2	2	2	40	14	3.12	15.33	4	793	2	4	8	5			0	2	1	90	2	1	1	1
794	SI	39	1		2	6		2	1	1	-1	2	2	1	2	2	2	2	2	2	2	15	5.84	3.53	34.82	4	794			4	15			1	2	1	99	2	99	1	1
795	SI	84	1		2	3		2	4	3	2	2	2	1	2	1	2	1	2	2	2		6.6	6.1	7.6	3	795			4	25	losartan 5 anys. Dx celiaquia 2008,. No vol fer DSG. TTG 14, EMA neg		0	2	2	99	2	99	2	2
796	NO	65	1		2	3		2	1	1		1	1	2	2	2	2	2	1	2	2	20	3.2	4.67	30.02	4	796			4	25	Olmesartan		0	2	1	99	2	99	1	2
797	NO	43	1		1	5		1	2	1	-1	1	1	2	2	2	0	0	2	1	2	39.3	7.65	2.8	14.95	4	797			4	11			0	2	1	99	2	99	1	1
798	NO	71	1		2	2		2	1	1		1	2	2	1	1	2	1	2	1	2	7	3.27	5.47	49.78	4	798			4	16			0	2	1	99	2	99	1	1
799	NO	26	2	post-DSG	2	3		2	1	1		1	1	2	2	2	2	2	2	2	2	20	4.32	7.87	12.03	4	799	-1	-1	2	5	paciente con DSG control mejoría clinica y hx 55 % a 45% a 20% (año y medio DSG)		0	2	1	1	2	1	1	2
800	SI	26	1	Sintomax dubtos+	2	1		1	2	1	-1	2	2	2	2	1	1	2	2	2	2	43	16.64	5.36	5.99	3	800	2	4	4	11	punt de contacte positiu. Perduda seguiment.		0	2	1	99	2	99	1	1
801	NO	24	1		1	1		2	2	1	0	2	2	1	2	2	2	2	2	1	2	41	10.67	8.1	10.48	4	801	2	4	4	11			0	2	1	99	2	99	1	1
802	SI	51	2	post DSG	1	10		2	9	1	-1	2	2	2	2	2	2	2	2	2	2	-1	15.21	12.79	13.7	2	802			2	2			0	1	1	1	2	1	1	2
803	NO	39	1		2	6		2	2	1		1	2	1	1	1	2	1	1	2	2	56	12.04	1.81	3.85	3	803	2	4	4	11	AINEs!! No se ha hecho nueva biopsia tras retirar AINES		0	2	1	99	2	99	1	1
804	NO	60	1	OLMESARTAN	2	1		2	1	1		2	2	2	2	1	1	2	2	2	2	15	10.29	20.33	10.39	2	804			4	25	mejoria clinica con cambio olmesartan a valsartan (9/14). Posteriormente cambio valsartan a lorsartan (2/16)		1	1	1	99	2	99	1	1
805	NO	15	1		2	6		2	1	1	-1	1	1	2	2	2	2	2	2	2	2	20	3.78	8.24	24.73	4	805			4	14			0	2	1	99	2	99	1	1
806	NO	3	1		1	4		2	1	1	-1	1	2	-1	1	2	2	2	2	2	2	21	4.58	17.5	21.88	2	806			4	13			0	1	1	99	2	99	1	2
807	NO	3	1		2	3		2	4	2	1	1	-1	-1	-1	-1	-1	-1	-1	2	2	0	9.05	46.5	3.16	1	807	1	3	4	1	historia natural		0	1	2	99	1	99	2	2
808	NO	3	1		2	4		2	4	2	1	2	2	1	2	2	2	2	2	2	2	0	14.88	27.69	4.82	1	808			1	1	inicialment es historia natural, pero va apareixer clinica		0	1	2	1	1	1	2	2
809	NO	18	1		2	5		2	2	1	-1	2	2	1	2	2	2	2	2	2	2	34	6.22	4.14	25.61	4	809			4	13			0	2	1	99	2	99	1	1
810	NO	52	1		2	2.3	1	2	1	1		1	1	2	2	2	2	2	2	2	2	19.5	7.35	8.87	12.5	2	810	1	3	2	5	DSG control junio 2016 IF1515		0	1	1	1	2	1	1	1
811	SI	43	1		1	3		1	2	1	-1	1	1	0	2	2	2	2	2	2	2	34	16.87	2.73	8.56	3	811			4	13	hija celiaca		0	2	1	99	2	99	1	2
812	SI	17	1		1	6		1	1	1		1	1	2	2	2	2	2	2	2	2	22.5	5.74	6.19	17.17	4	812			4	14			0	2	1	99	2	99	1	1
813	NO	48	1		1	1		2	2	1		1	2	2	1	2	2	2	2	2	2	31.5	4.11	14.73	10.47	2	813	2	1	4	5	OMI la diarrea era post-colecistectomia, ara assimptomàtic, control MAP		0	1	1	99	2	99	1	1
814	SI	25	1		2	5		2	1	1		1	1	2	2	2	2	2	2	2	2	24.6	6.94	2.16	23.71	4	814			4	14			0	2	1	99	2	99	1	1
815	SI	44	2	post DSG	2	2		2	2	1	-1	1	1	-1	-1	2	2	2	2	2	2	49.2	16.41	34.38	2.27	1	815			1	2			0	1	1	1	1	1	1	1
816	SI	10	1		2	4		2	1	4	1	1	1	2	2	2	2	2	2	2	2	20	7.73	11.49	14.94	2	816	1	2	4	5			0	1	2	99	2	99	4	2
817	SI	8	1		2	1		1	1	1	-1	1	1	2	2	2	0	0	2	1	2	15	10.54	5.52	19.81	4	817			4	14			0	2	1	99	2	99	1	1
818	SI	11	2	post-DSG	1	4		1	1	1		1	1	2	2	2	2	2	2	2	2	0	5.82	4.85	56.83	4	818			5	1	Marsh 3a (2009), tTG 3.8 EmA+ 1/20		0	2	1	1	2	1	1	2
819	NO	22	1		1	3		2	1	1		2	2	2	2	1	2	1	2	2	2	19	2.05	8.17	27.4	4	819	2	4	4	17	OMI, sintomax positivo		1	2	1	99	2	99	1	2
820	NO	22	1		2	1		2	4	2	1	1	1	2	2	2	2	2	2	2	2	-1	4.59	41.93	4.69	1	820	1	2	1	1			0	1	2	1	1	1	2	1
821	SI	60	1		2	2		2	1	1	-1	1	2	2	1	2	2	2	2	2	2	22	9.58	25.5	1.82	1	821			4	13			0	1	1	99	1	99	1	1
822	SI	33	1		2	1		2	1	1	-1	2	2	2	2	1	2	1	2	2	2	18	4.57	2.5	26.67	4	822	2	4	4	12			1	2	1	99	2	99	1	1
823	SI	3	1		2	13		1	2	1	-1	1	2	-1	1	2	2	2	2	2	2	30	5.95	7.69	21.98	4	823			8	5	Pot ser celiac amb citometria normal o sensibidad gluten		0	2	1	90	2	1	1	1
824	SI	11	1		2	5		1	4	2		1	1	2	2	2	2	2	2	2	2	-1	23.95	10.07	29.52	2	824	1	2	1	1			0	1	2	1	2	1	2	1
825	SI	47	1		2	2		1	4	2		1	1	2	2	2	2	2	2	2	2	-1	25.76	28.57	1.45	1	825	1	2	1	1			0	1	2	1	1	1	2	1
826	NO	41	2	post-erradicació	2	2		2	2	1		2	2	2	2	1	2	1	2	2	2	38	11.23	1.05	6.94	3	826			4	10	previa EL 28%.		0	2	1	99	2	99	1	1
827	NO	62	1		2	1.5		2	1	1		1	1	2	2	2	2	2	2	1	2	24	7.52	4.24	57.44	5	827			4	14			0	2	1	99	2	99	1	1
828	SI	59	2	Post-erradicació HP (basal per a DSG)	2	3		-1	2	1		1	2	2	1	2	2	2	2	2	2	32.9	11.32	4.91	2.26	3	828			-1	99	Rosinach		0	2	1		2		1	2
829	NO	50	2	Post DSG + Post erradicació HP	2	2		1	2	1		1	1	2	2	2	2	2	1	2	2	41.9	8.79	15.77	5.2	1	829			3	99	post 2 anys DSG. Poca milloria clinica, no histologica		0	1	1	0	1	0	1	1
830	NO	39	1		2	3		1	3	2		1	1	2	2	2	2	2	2	2	2	-1	10.16	40.05	12.6	2	830	1	2	1	1			0	1	2	1	2	1	2	2
831	NO	57	1		1	2		2	1	1		1	1	1	2	2	2	2	2	2	2	0	1.37	8.21	18.84	4	831			4	14			0	2	1	99	2	99	1	1
832	NO	16	1		2	3		-1	4	2		1	1	2	2	2	2	2	2	2	2	-1	9.82	32.61	1.92	1	832			-1	1			0	1	2		1		2	2
833	SI	8	1		1	1		2	1	2	1	1	1	2	2	2	0	0	2	2	2	18	9.12	20.25	12.66	2	833			4	5			0	1	2	99	2	99	2	1
834	SI	3	1		2	4		2	2	3	1	2	2	1	2	2	2	2	2	2	2	44	14.46	18.29	9.52	1	834	1	2	1	3	es Marsh I celiac		0	1	2	1	1	1	2	2
836	SI	59	1		2	2		2	1	1		1	2	2	1	2	2	2	2	2	2	16.4	9.44	0.46	11.47	4	836			4	16			0	2	1	99	2	99	1	1
837	SI	19	1		1	1		2	1	1		1	2	2	1	2	2	2	2	2	2	0	8.22	8.12	12.46	4	837			4	16			0	2	1	99	2	99	1	1
838	SI	22	2	va fer DSG amb resposta i ara normal	2	3		2	2	1	-1	1	1	2	2	2	0	0	2	2	2	44	11.2	13.33	7.62	1	838			2	3			0	1	1	1	1	1	1	2
839	NO	51	1		2	6		2	4	2	1	1	1	2	2	2	2	2	2	2	2	0	15.78	22	4.7	1	839	1	2	4	1	OMI		0	1	2	99	1	99	2	1
840	NO	38	2	seguiment privada complicada	2	2.3		1	1	1		2	2	2	2	2	2	2	2	2	2	23	5.14	10.74	18.91	2	840			-1	99			1	1	1		2		1	1
842	SI	10	2	post DSG	2	3		2	2	3	1	1	2	2	1	2	2	2	2	2	2	26	3.33	34.21	5.26	1	842			2	2	celiaquia coneguda sense citometria amb DSG però anticossos alts		0	1	2	1	1	1	2	2
843	SI	39	1		1	2		2	1	1		1	1	2	2	2	2	2	2	2	2	12	5.5	2.11	19.72	4	843	1	2	2	10	SGNC transitoria? Ara come gluten sin síntomas.		0	2	1	1	2	1	1	1
844	NO	86	1	OLMESARTAN	1	3		-1	1	-1		-1							2	2	2	0	6.34	10.59	39.57	2	844			4	25	OLMESARTAN			1		99	2	99		2
845	NO	63	1		2	1		2	1	1		1	2	2	1	2	2	2	2	2	2	22	4.76	16.36	5.45	1	845	2	1	3	10			0	1	1	0	1	0	1	1
846	NO	36	1		1	1		1	2	1		1	1	2	2	2	2	2	2	2	2	27	-1		-1	2	846			4	5			0	1	1	99	2	99	1	1
849	SI	6	1		2	5		1	2	1	-1	1	1	1	2	2	0	0	2	2	2	66	23.51	34.85	3.8	1	849			8	5	enteritis amb bona resposta clinica amb citometria compatible		0	1	1	90	1	1	1	1
851	SI	27	2	post-DSG	2	1		2	1	1	0	1	1	0	2	0	0	0	2	2	2	14	14.02	12.95	7.48	1	851			-1	99			0	1	1		1		1	1
852	SI	19	2	post-DSG	2	5		2	1	1		1	1	2	2	2	2	2	2	1	2	7	7.1	8.47	42.03	4	852			2	2	Dx de celiaquia amb 5 anys (3 biòpsies, serologia+)		0	2	1	1	2	1	1	1
853	SI	45	2	post DSG	1	1		1	2	1	-1	1	1	2	2	1	1	2	2	2	2	42	23.41	3.3	10.76	4	853			3	10			0	2	1	0	2	0	1	1
854	SI	46	2	Post-DSG	2	1		2	1	1		1	1	2	2	2	2	2	2	2	2	18	10.6	24.74	4.9	1	854			2	4	Previa sin cito 29%		0	1	1	1	1	1	1	1
855	NO	39	1		2	6		-1	1	1		-1							-1	2	2	21	5.48	16.78	6.47	1	855			-1	99	privada viver. Pedir hta?			1	1		1		1	1
856	SI	52	1		1	7		2	1	1		2	2	2	2	2	2	2	-1	2	2	20	6.49	8.56	4.67	3	856			4	12	tiroiditis autoinmune		1	2	1	99	2	99	1	2
857	NO	53	2	Post-DSG	2	6.3		2	2	-1		-1							2	2	2	49.2	-1	-1	-1	-1	857			-1	99	basal 15/10/13. aug gamma delta que es transforma en patró celíac. Rescatar llibretes.		0							2
858	NO	22	2	postDSG previa sense citometra	2	5		-1	2	1	-1	1	1	-1	-1	2	0	0	2	2	2	90	17.38	34.96	5.73	1	858			2	1			0	1	1	1	1	1	1	1
859	SI	61	1		1	5		-1	1	1		1	1	2	2				2	2	2	19	6.72	2.46	33.5	4	859			4	14			0	2	1	99	2	99	1	1
860	SI	44	1		1	1		1	1	1	-1	1	1	2	-1	2	0	0	2	1	2	15	7.77	1.52	17.26	4	860			4	14			0	2	1	99	2	99	1	1
861	NO	17	1		2	5		2	1	1		1	1						2	2	2	9	2.14	3.4	55.86	4	861			4	14			0	2	1	99	2	99	1	1
862	NO	13	2	post-DSG	2	5		1	1	4	2	1	1	2	2	2	2	2	2	2	2	23	7.92	46.06	11.2	2	862			-1	99			0	1	2		2		4	1
863	SI	5	1		2	6		2	4	4	1	1	1	2	2	2	0	0	2	2	2	0	30.58	31.57	2.08	1	863			1	1	aTTG 4.2, EmA+		0	1	2	1	1	1	4	1
864	SI	14	2	post-DSG	1	5		2	1	1		1	1	2	2				1	2	2	11	8.27	2.35	20.59	4	864			-1	99			0	2	1		2		1	1
865	SI	37	1		2	2		2	2	1		1	1	2	2	2	2	2	2	2	2	30	9.46	4.42	7.06	3	865	2	4	4	11	Simtomax		0	2	1	99	2	99	1	1
866	NO	44	1		2	2		2	1	1	-1	2	2	2	2	1	2	1	2	2	2	20	5.44	3.53	28.8	4	866			4	17			1	2	1	99	2	99	1	1
867	NO	35	2	inicialment atrofia, altre centre	2	-1		1	2	1	-1	1	1	-1	-1	-1	-1	-1	-1	2	2	56	9.78	7.13	2.97	4	867			-1	13	atrofia parcial en bx previas (otro centro), es totalment de privada ferran		0	2	1		2		1	99
868	NO	46	2	Post-DSG	2	3		2	2	1		1	1	2	2	2	2	2	-1	2	2	31.2	3.59	5.78	15.48	4	868			6	10	enteritis linfocitica amb DSG. ¿SGNC?		0	2	1	90	2	1	1	2
869	NO	48	2	Post-DSG	2	3		2	1	1		1	1	2	2	2	2	2	2	2	2	16	3.3	10.92	17.54	2	869			2	4	control Marsh 1 con aumento gammadeltas tras 1 a con DSG.		0	1	1	1	2	1	1	2
870	NO	24	1		2	5		2	1	1		2	2	2	2	1	2	1	2	1	2	18.2	4.53	8.17	15.21	4	870	2	4	4	17	Sintomax +		1	2	1	99	2	99	1	1
871	NO	62	1		2	10		1	1	1		2	2	1	2	2	2	1	2	1	2	0	2.18	4.54	52.78	5	871			4	15			1	2	1	99	2	99	1	2
873	NO	57	1		1	3		2	2	1		2	2	1	2	2	2	2	2	1	2	35.5	8.42	1.88	10.32	4	873			4	11	pendent erradicar HP (2a)		0	2	1	99	2	99	1	2
874	NO	47	1	screening familiars 1r grau	1	1		1	1	1		1	1	2	2	2	2	2	2	1	2	8	4.11	7.95	21.09	4	874			4	14	falta informe gastroscopia. Erradica HP. Alta.		0	2	1	99	2	99	1	1
875	NO	56	1	seguiment ulcus gàstric	1	1.2		2	1	1		2	2	2	2	2	2	2	1	2	2	0	3.17	4.73	22.04	4	875			4	12	pendent test sucres		1	2	1	99	2	99	1	1
876	NO	53	1		2	1		2	1	1		2	2	1	2	1	2	1	2	2	2	0	4.09	8.08	24.67	4	876	2	4	4	15			1	2	1	99	2	99	1	1
877	NO	23	1		2	1		2	1	1		1	1	2	1	2	2	2	2	2	2	12	1.91	14.73	37.58	2	877	1	2	4	5			0	1	1	99	2	99	1	1
878	SI	36	1	¿dieta normal?	1	1		2	1	1		1	1	2	2	2	2	2	2	2	2	13	6.12	4.11	14.38	4	878			6	14	autodiagnosticado, dietas raras		0	2	1	90	2	1	1	1
879	SI	1	1		1	1.4		2	2	1	-1	-1	-1	-1	-1	-1	-1	-1	2	2	2	40	8.45	11.64	34.18	2	879			8	5	enteritis amb augment gammadelta millora clinica		0	1	1	90	2	1	1	1
880	NO	77	2	OLMESARTAN (post stop)	2	1		2	4	1		2	2	1	2	1	2	1	2	2	2		2.54	2.23	84.86	5	880	2	4	4	25	olmesartan (bx 3 mesos despres de parar olmesartan). Abans Marsh 3C ara 3B. Es resol clínica (diarrea i autoanticossos) i alta		0	2	1	99	2	99	1	1
881	NO	51	1	screening familiars 1r grau	1	1		1	2	1		2	2	1	2	1	2	1	2	2	2	52	8.13	4.56	3.9	3	881			4	13	fam primer grau		0	2	1	99	2	99	1	1
882	SI	65	1		1	2		2	2	1		1	1	2	2	2	2	2	2	1	2	41.1	12.5	5.75	19.47	4	882			4	13	parasits (blastocistis) erradicat el 2012		0	2	1	99	2	99	1	1
883	SI	32	1	Post-erradicació HP	1	1		1	1	1		1	1	1	2	1	2	1	2	2	2	0	6.19	3.55	17.77	4	883			4	14			0	2	1	99	2	99	1	1
884	NO	38	2		1	2		2	2	-1		-1							2	2	2	77	-1	-1	-1	-1	884			-1	99	celiaquia refrctaria		0							1
885	NO	48	1		2	-1		-1	1	1		-1							-1	2	2	19	-1	-1	-1	-1	885			-1	99					1				1	1
886	NO	48	1		1	1.2		2	1	1		1	1	1	2	2	2	2	2	2	2	0	2.24	7.57	26.06	4	886	2	4	4	14			0	2	1	99	2	99	1	1
887	NO	18	1		1	1		2	4	4	2	1	1	2	2	2	2	2	2	1	2	-1	5.29	15.85	19.25	2	887	1	2	1	1			0	1	2	1	2	1	4	1
888	SI	35	2	Post-DSG (descartar refractarietat)	2	3		1	2	1	-1	1	1	2	2	2	2	2	2	1	2	44.8	-1	28.38	0.58	1	888			2	2	Descartar celiaquia refractaria		0	1	1	1	1	1	1	2
889	NO	66	2		2	2		2	2	1		1	2	2	1	2	2	2	2	2	2	43.4	6.69	2	10.34	4	889			2	13			0	2	1	1	2	1	1	1
890	SI	12	1		2	2		1	1	1		2	2	2	2	2	2	2	2	2	2	0	3.57	14.15	29.25	2	890			4	18			1	1	1	99	2	99	1	1
892	NO	32	2	post-erradicacio HP	2	5		-1	1	-1		1	1						-1	2	2	24.1	3.48	5.06	26.16	4	892			4	14	privada		0	2		99	2	99		1
893	NO	31	1		2	1		2	2	1	-1	2	2	2	2	1	1	2	2	2	2	25	6.68	1.24	16.95	4	893	2	4	8	5			0	2	1	90	2	1	1	1
894	SI	33	1		2	2		2	2	1	-1	1	1	1	2	2	0	0	2	2	2	28.8	10.87	2.21	14.07	4	894			4	13	enteritis sense filiar . Posiblement clinica secundaria a lactics		0	2	1	99	2	99	1	1
896	NO	59	1		2	1		2	1	1	0	1	2	2	1	2	2	2	2	2	2	11.2	4.05	6.4	24.9	4	896	2	4	4	16			0	2	1	99	2	99	1	1
897	SI	8	1		1	6		1	1	1	-1	1	2	2	1	1	2	1	2	1	2	0	10.25	1.93	10.6	4	897			4	16			0	2	1	99	2	99	1	1
898	SI	15	1		2	3		1	1	1		1	1	2	2	2	2	2	2	2	2	19	7.09	6.03	25.89	4	898			4	14			0	2	1	99	2	99	1	2
899	NO	73	1		2	2		2	1	1		1	1	1	2	2	2	2	2	2	2	14.1	2.47	4.65	49.42	4	899			4	14			0	2	1	99	2	99	1	1
900	NO	41	1		2	1.8		2	2	-1	-1	-1	-1	-1	-1	-1	-1	-1	2	2	2	33	5.62	3.08	26.3	4	900			4	13	hi ha moltes coses pendents no la puc classificar pero la maria ho atribueix a la esclerodermia		0	2		99	2	99		1
901	SI	7	2	no tinc informacio i no se qu ha fet	2	5		-1	1	2	1	-1	-1	-1	-1	-1	-1	-1	-1	2	2	22	12.68	52.59	8.19	1	901			-1	5			0	1	2		1		2	1
902	SI	40	1		2	2		2	1	1		2	2	1	2	2	2	2	2	2	2	14	14.21	2.71	11.08	4	902			4	15			1	2	1	99	2	99	1	1
903	NO	40	1		1	1		2	2	1		1	1	2	2				2	2	2	25	4.81	2.48	10.5	4	903	2	4	4	13	OMI		0	2	1	99	2	99	1	1
904	SI	73	1		2	5		2	2	-1		-1							2	2	2	30	11.12	5.76	17.58	4	904			4	13			0	2		99	2	99		1
905	NO	63	2	Post-erradicacio HP y giardias	2	1		2	2	1		1	2	1	2	1	2	1	2	2	2	29	7.24	14.32	13.86	2	905			4	5			0	1	1	99	2	99	1	1
907	SI	48	1		2	1,2,3		2	2	1		1	1	2	2	2	2	2	2	2	2	49	30.98	0.48	3.09	3	907			11	11	Germà amb CU. Inici DSG juny 2015. Aceituno.		0	2	1	95	2	95	1	1
908	NO	23	1		2	10		2	1	1		2	2	2	2	1	2	1	-1	2	2	0	-1	18.8	-1	2	908	2	1	3	17	Sdr de La Tourette		1	1	1	0	2	0	1	2
909	NO	66	1		2	2		2	1	1		1	2	2	1	2	2	2	2	2	2	23	5.39	1.27	20.1	4	909			4	16			0	2	1	99	2	99	1	1
910	SI	58	2	post-DSG	2	1		2	2	1	0	0	0	0	0	0	0	0	2	2	2	28.7	9.81	9.09	43.29	2	910			2	3			0	1	1	1	2	1	1	1
911	NO	24	1		2	1		2	1	1	0	2	2	1	2	2	2	2	2	2	2	22.2	4.42	10.11	25.03	2	911	2	4	4	13			1	1	1	99	2	99	1	1
912	NO	44	1		2	1		2	1	1		1	2	2	1	2	2	2	2	2	2	14	2.1	4.2	48.05	4	912			4	16			0	2	1	99	2	99	1	1
913	SI	4	1		1	4		1	1	1	-1	1	1	-1	2	2	0	0	2	2	2	16.1	6.94	19.44	48.89	2	913			4	5			0	1	1	99	2	99	1	2
914	SI	4	1		1	4		2	4	2	1	1	1	2	2	2	0	0	2	2	2	0	37.45	12.94	3.56	1	914			1	1			0	1	2	1	1	1	2	2
915	SI	20	1		1	1		2	1	1		2	2	1	2	1	2	1	2	2	2	17	16.74	1.9	21.03	4	915			4	15			1	2	1	99	2	99	1	1
916	NO	21	1		2	2		2	3	2		1	1	2	2	2	2	2	2	2	2	-1	-1	43	2.32	1	916	1	3	1	1			0	1	2	1	1	1	2	1
917	SI	21	1		1	1		1	2	1		1	2	2	1	2	2	2	2	2	2	42	6.63	1.12	6.72	3	917			-1	13	No acut a controls, Probable EL idiopàtica		0	2	1		2		1	1
918	SI	35	1		2	1		2	1	1	-1	1	1	2	1	2	2	2	2	2	2	12.2	13.94	6.41	10.07	4	918			4	14			0	2	1	99	2	99	1	1
920	SI	66	1		2	2 8		2	2	1		1	1	2	2	2	2	2	2	2	2	35	23.39	10.39	0.24	1	920			4	5			0	1	1	99	1	99	1	1
922	NO	12	1		2	10		2	4	2		1	2	2	1	2	2	2	2	2	2	-1	17.04	20.2	2.3	1	922	1	2	-1	1			0	1	2		1		2	2
923	NO	8	1		1	5		-1	4	2	1	-1	-1	-1	-1	-1	-1	-1	2	2	2	0	2.3	29.63	12.4	2	923	1	2	11	1			0	1	2	95	2	95	2	1
924	SI	2	1		2	10		1	1	4	1	1	1	2	2	2	2	2	2	2	2	16	5.78	8.79	45.41	2	924			4	5	es Marsh 0 celiac		0	1	2	99	2	99	4	2
925	SI	7	1		1	2		2	2	1	-1	2	2	2	2	2	2	2	2	2	2	34	9.67	3.16	32.11	4	925			4	13			0	2	1	99	2	99	1	1
926	NO	35	1		2	2		1	2	1		1	2	2	1	2	2	2	2	1	2	30.1	2.73	4.8	25.11	4	926			4	13	Hp erradicat. No té seguiment histològic		0	2	1	99	2	99	1	1
927	SI	74	2	Post-DSG	1	1		2	3	3	2	1	1		2				2	2	2		6	9.5	27.5	2	927			2	2	PACIENT CELÍAC. CITOMETRIA, NO DIPÒSITS. Cuidado toma losartan		0	1	2	1	2	1	2	1
928	SI	26	1		2	1		2	1	1	0	1	1	2	2	2	2	2	2	2	2	20	8.6	1	19.4	4	928			4	14			0	2	1	99	2	99	1	1
929	NO	73	1		1	1		2	1	-1	0	-1	0	0	0	0	0	0	2	1	2	0	1.68	9.2	23.93	2	929			4	25				1		99	2	99		1
930	SI	36	1		2	3		2	2	1		1	1	2	2				2	1	2	41	22.45	1.75	7.63	3	930			4	11	Hp erradicat. No té seguiment histològic		0	2	1	99	2	99	1	2
931	SI	76	1		2	2	1	2	1	-1		-1							2	2	2	17	2.65	2.41	30.12	4	931			3	13	Sjogren. Previa EL que no respondio a DSG			2		0	2	0		1
932	SI	40	1		2	2		2	1	3	1	1	1	2	2	2	2	2	2	2	2	20	10.35	29.45	7.42	1	932	1	3	1	3			0	1	2	1	1	1	2	1
934	SI	2	1		1	4		2	1	1	-1	-1	-1	-1	-1	-1	-1	-1	2	2	2	0	9.33	4.2	54.53	4	934			4	13	desconec estudi genetic , que poso??			2	1	99	2	99	1	2
935	SI	3	1		2	13		2	4	2	1	1	1	1	2	2	0	0	2	2	2	0	35.29	26.24	7.95	1	935	1	2	1	1			0	1	2	1	1	1	2	1
936	NO	47	2	Post-DSG (diagnosticat de EL x ESG)	1	14		2	2	-1		1	2		1				2	2	2	58	7.32	3.4	27.17	4	936			6	10	colitis microscòpica		0	2		90	2	1		2
937	NO	59	2	Post-DSG	2	2		2	2	1		1	1	2	2	2	2	2	2	1	2	32	6.45	17.26	22.76	2	937			5	2	Dx celiaquia 2006 Rosinach (Marsh 3A, TTG 7, EMA+1/20). Malab fructosa i pendent erradicar HP (3 tandes fallides)		0	1	1	1	2	1	1	1
938	NO	32	2	seguiment	2	8		2	2	1		2	2	2	2	2	2	2	2	2	2	35.5	4.85	3.95	5.8	3	938			3	10			0	2	1	0	2	0	1	2
939	NO	58	1		2	1	1	2	1	1		2	2	1	2	1	2	1	2	2	2	23	5.55	30.28	20.94	2	939	1	2	3	10			1	1	1	0	2	0	1	1
940	NO	32	1		2	5		2	1	1		1	1	2	2	2	2	2	2	2	2	6.9	1.45	6.5	33.74	4	940			4	14			0	2	1	99	2	99	1	1
941	NO	44	1		1	1		2	4	2		1	1	1	2	2	2	2	2	1	2	-1	27.73	17.4	0.65	1	941	1	3	1	1	OMI 120		0	1	2	1	1	1	2	1
942	NO	43	1		2	2		2	2	1		1	1	2	2	2	2	2	2	2	2	38.6	9.69	3.83	14.43	4	942	2	1	4	13	OMI 121 - No ha tornat per seguiment		0	2	1	99	2	99	1	1
943	NO	62	1		1	1.2		2	2	1		1	1	1	2				2	2	2	29	6.52	8.89	7.98	1	943	2	1	8	5	OMI 122. Probable celiaco Pedida gastro control		0	1	1	90	1	1	1	1
944	NO	20	1		2	2.7		2	2	4	2	1	1	2	2	2	0	0	2	2	2	26	2.6	7.4	16.6	4	944	2	4	4	13	OMI 123		0	2	2	99	2	99	4	1
945	NO	65	1	screening familiars 1r grau	1	1.2		1	1	1		1	1	2	2	2	2	2	2	2	2	10.4	2.14	4.35	42.39	4	945	2	4	4	14	OMI 124		0	2	1	99	2	99	1	1
946	NO	35	1	CADER i sintomax	2	1.2		2	4	2	1	1	1	1	2	1	2	1	2	2	2	0	13.82	58.19	2.2	1	946	1	3	1	1	SINTOMAX		0	1	2	1	1	1	2	1
947	NO	5	2	post DSG	1	3		2	1	1	-1	1	1	2	2	2	2	2	2	2	2	19	5.85	8.23	39.36	4	947			-1	99	millora clinica, histològica i analitica. Gammadelta en el limit de la normalitat		0	2	1		2		1	2
948	SI	14	1		2	1		2	4	2		1	1	2	2	2	2	2	2	2	2	-1	28.46	24.55	3.15	1	948	1	2	1	1			0	1	2	1	1	1	2	1
949	SI	14	1		1	5		2	2	3	1	1	1	2	1	2	2	2	2	2	2	46	21.28	20.04	6.42	1	949	1	2	1	3			0	1	2	1	1	1	2	1
950	NO	34	2	no incliuble adenocarcinoma gastric	2	2		2	2	3	-1	1	1	-1	-1	2	0	0	2	2	2	38.9	7.49	43.2	2.2	1	950			1	2	inicialment era atrofia pero no es incluible adenocarcinoma		0	1	2	1	1	1	2	1
951	NO	17	1		2	2		2	2	1	-1	2	2	2	2	2	2	2	2	2	2	26	4.13	13	8.14	1	951			4	5			0	1	1	99	1	99	1	1
952	SI	50	2	Post-erradicació HP	2	1		2	2	1		1	1						1	2	2	31.3	15.74	4.72	6.68	3	952			4	10			0	2	1	99	2	99	1	1
953	SI	21	1		2	2		2	1	1		1	2	2	1	2	2	2	2	2	2	14	9.49	2.34	14.99	4	953			4	16			0	2	1	99	2	99	1	1
954	NO	65	1		2	2		2	1	1		1	2	2	1	2	2	2	2	2	2	18	2.13	9.84	35.75	2	954	-1	-1	4	13			0	1	1	99	2	99	1	1
955	NO	29	1		2	2		1	1	1		2	2	1	2	2	2	2	2	2	2	10.7	1.95	16.08	24.63	2	955	2	4	4	18	Simtomax positiu		1	1	1	99	2	99	1	1
956	NO	1	1		2	3		2	4	2	1	1	-1	-1	-1	-1	-1	-1	2	2	2	0	12.04	34.72	12.36	2	956	1	3	4	1	historia natural		0	1	2	99	2	99	2	2
957	SI	3	1		2	4		2	1	4	1	2	2	2	2	2	2	2	2	2	2	16.3	12.29	7.3	45.26	4	957			4	5	biopsia, citometria normal pero AEA, ATG positivo		0	2	2	99	2	99	4	2
958	SI	2	1		2	3		2	4	3	1	1	1	2	2	2	2	2	2	2	2	0	10.3	26.6	35.8	2	958	1	2	1	1			0	1	2	1	2	1	2	2
960	SI	46	2	post erradicacio	2	1.2		1	1	1	-1	1	1	2	2	2	0	0	2	2	2	20	12.93	1.37	10.65	4	960			4	9	inicialment enteritis despres erradicacio normal		0	2	1	99	2	99	1	1
961	SI	57	2	post DSG	2	1		2	1	4	-1	1	1	-1	-1	2	2	2	2	1	2	0	6.6	28.4	26.2	2	961			1	2	celiaca pura ara diagnosticada neo pulmo QT i diarrea que pot ser secundaria a QT		0	1	2	1	2	1	4	1
962	SI	24	1		2	6		2	1	1	-1	1	2	2	1	1	1	2	2	2	2	14	4.51	3.57	21.07	4	962			4	16			0	2	1	99	2	99	1	1
963	SI	29	1		2	2		2	1	1	-1	1	1	2	2	2	0	0	2	2	2	11	5.63	2.67	30.96	4	963			4	14			0	2	1	99	2	99	1	1
964	SI	19	2	post-DSG	1	1		2	2	1		1	1	2	2				2	2	2	54.4	22.44	1.59	4.47	3	964			-1	99			0	2	1		2		1	1
965	SI	15	1		2	1		2	1	1		1	1	2	2	2	2	2	2	2	2	22.8	7.28	8.18	24.55	4	965			4	14	TIA CELIACA; SGNC (Bx tras reintroducción de gluten)		0	2	1	99	2	99	1	1
966	NO	41	1		2	1		2	2	1		1	1	2	2				2	1	2	28.6	3.64	2.39	14.03	4	966	1	2	4	11	OMI 127		0	2	1	99	2	99	1	1
967	NO	31	1		2	2		2	1	1	2	2	2	2	2	2	2	2	2	1	2	0	2.71	4.4	30.83	4	967	2	4	4	12			1	2	1	99	2	99	1	1
968	NO	41	1		1	6		1	2	4	1	1	1	2	1	2	2	2	2	2	2	35	9.36	25.42	12.22	2	968	1	2	5	3	OMI 126		0	1	2	1	2	1	4	1
970	NO	9	2	post DSG	2	4		2	2	4	1	1	1	2	1	2	0	0	2	2	2	29.5	6.67	24.11	3.93	1	970			2	2			0	1	2	1	1	1	4	2
971	SI	10	2	postDSG/NET	2	3		1	1	1	-1	1	1	-1	-1	2	0	0	2	2	2	17.6	6.26	6.45	25.81	4	971	2	4	1	2	seguiment		0	2	1	1	2	1	1	2
972	NO	65	1		2	2.6		2	1	4	2	2	2	2	2	2	2	2	2	2	2	12	2.67	9.45	30.13	2	972			4	5			0	1	2	99	2	99	4	1
974	SI	34	1		2	1		2	2	1	-1	1	2	2	1	2	2	2	2	2	2	45.3	20.2	1.18	5.2	3	974			4	13			0	2	1	99	2	99	1	1
976	NO	44	1		2	1		2	2	1		1	1	2	2	2	2	2	2	2	2	41	6.27	2.71	12.61	4	976			4	13	intol lactosa i MAB		0	2	1	99	2	99	1	1
978	SI	57	1		2	3	3	2	1	1		1	2	2	1	2	2	2	2	2	2	0	6.86	1.25	24.24	4	978			3	10	enteritis linfocitica idiopàtica autolimitada. No va respondre a 1 any DSG		0	2	1	0	2	0	1	2
979	SI	66	1		2	3		1	1	1		1	1	2	2	2	2	2	2	1	2	23	11.62	4.92	24.94	4	979			4	14			0	2	1	99	2	99	1	2
980	NO	65	1		1	1.15	1	2	2	2		1	1	2	2	2	2	2	2	2	2	58	23.07	21.47	3.29	1	980	1	3	1	3			0	1	2	1	1	1	2	1
981	SI	8	1		1	4.2		1	1	1	-1	1	1	2	2	2	2	2	2	2	2	0	3.84	16.92	39.23	2	981			4	5			0	1	1	99	2	99	1	1
982	SI	14	1		2	1		2	4	3	1	-1	-1	-1	-1	-1	-1	-1	2	1	2	0	21.89	45.86	1.23	1	982	1	2	1	1			0	1	2	1	1	1	2	1
983	SI	52	1		2	1		2	1	1		1	1	2	2	2	2	2	2	1	2	0	3.03	0.81	62.23	4	983			11	14	Colitis colágena+MAB. No mejora con CLT ni BUD. HP erradicat. Pendent probar DSG 1 mes. Bañares		0	2	1	95	2	95	1	1
984	NO	38	1		2	2		2	1	1		2	2	2	1	2	2	2	2	2	2	0	-1	10.1	-1	2	984			4	11	Colitis ulcerosa + EA HLA-B27+		1	1	1	99	2	99	1	1
985	NO	49	1		2	1		2	2	1	-1	2	2	-1	2	1	2	1	2	2	2	59	7.18	3.31	12.77	4	985			4	13			0	2	1	99	2	99	1	1
986	NO	49	2	dieta amb poc gluten	2	1		2	1	1		1	2	2	1	1	1	2	2	1	2	20	3.42	10.14	30.7	2	986	2	4	6	5	Normal aumento gammadelta con DSG sintomax positivo IF1154		0	1	1	90	2	1	1	1
987	NO	30	1	te seguiment per afegir	2	2		2	9	1		2	2	2	2	2	2	2	2	2	2	-1	19.41	0.97	6.31	3	987	1	2	4	11	simptomax +		0	2	1	99	2	99	1	1
988	SI	24	-1		2	1		2	2	1		2	2	2	2	2	2	2	2	2	2	38	-1	-1	-1	-1	988			-1	99	No consta que es fes citometria		0		1				1	1
989	SI	73	1		2	1		2	1	1	-1	1	1	1	2	2	2	2	2	1	2	17	12.68	1.57	15.32	4	989			4	14			0	2	1	99	2	99	1	1
990	SI	60	1		2	2		2	1	1		2	2	1	2	1	2	1	2	1	2	15.5	13.92	1.66	31.24	4	990			4	15	erradica HP sense bx post i lactest+++ (Loras/Andújar)		1	2	1	99	2	99	1	1
991	NO	50	1	seguiment	2	2		2	2	1		1	2	1	1	1	2	1	2	2	2	30	4.91	7.41	15.24	4	991			4	13	bory		0	2	1	99	2	99	1	1
992	NO	34	1		2	2		2	2	1	-1	2	2	2	2	2	2	2	2	1	2	40	8.03	11.97	7.76	1	992	-1	-1	8	5	molt interessant celiac marsh i estudi genetic negatiu, esta pendent de nova gastro		0	1	1	90	1	1	1	1
993	SI	12	1		1	6		2	1	1		1	1	2	2	2	2	2	2	2	2	0	5.36	19.82	11.32	2	993	1	3	3	18			0	1	1	0	2	0	1	1
995	NO	27	2	post DSG no tenim previa	2	1		2	2	1	-1	1	1	2	2	2	0	0	2	2	2	41.6	3.19	11.96	14	2	995	-1	-1	1	2			0	1	1	1	2	1	1	1
996	SI	27	1		2	9		2	1	1		2	2	2	2	1	2	1	2	2	2	14	9.4	7.78	12.49	4	996	2	4	2	10	EL amb reposta clinica/histologica DSG. Reintroducció gluten sense símptomes. SGNC transitoria?		1	2	1	1	2	1	1	2
997	SI	28	2	seguiment	2	8		2	1	1		-1	-1	-1	-1	-1	-1	-1	2	2	2	18	7.61	4.47	11.48	4	997	-1	-1	4	10	enteritis linfocitica idiopàtica autolimitada			2	1	99	2	99	1	2
998	NO	23	1		2	1		1	2	1		1	1	2	2	2	2	2	2	2	2	70	10.72	2.78	6.97	3	998	-1	-1	-1	13			0	2	1		2		1	1
999	SI	58	2	post DSG	2	11.7		1	1	2	-1	1	1	2	2	2	2	2	2	2	2	22.9	13.28	7.59	24.15	4	999	-1	-1	3	11			0	2	2	0	2	0	2	3
1000	SI	37	1		2	1		2	1	1		1	1	2	2	2	2	2	2	1	2	0	8.28	2.78	14.35	4	1000	-1	-1	4	14			0	2	1	99	2	99	1	1
1001	NO	49	2	post-DSG	2	3		2	2	1		1	2	2	1	2	2	2	2	2	2	57	11.57	14.93	1.4	1	1001	-1	-1	-1	99	control 247,409, enteritis amb citometria dsg. Persisteix hx per transgressin		0	1	1		1		1	2
1002	NO	64	1		2	2		1	1	1		1	1	2	2	2	2	2	2	2	2	18.8	5.66	4.63	50	5	1002	2	4	4	14			0	2	1	99	2	99	1	1
1003	NO	21	2	res	2	2		2	1	1	-1	1	1	2	2	2	0	0	2	2	2	17	1.98	4.83	45.37	4	1003	-1	-1	4	99	control 339 inicialment gammadelta amb dieta normal. Seguiment		0	2	1	99	2	99	1	1
1004	NO	59	2	post-erradicacio HP	1	3		2	2	1		-1							2	2	2	42.1	6.23	6.25	9.82	3	1004			4	7	pre erradicació 75% LIES. Té altra gastro 6m més tard 25% LIES. EL per HP.		0	2	1	99	2	99	1	2
1005	NO	33	1		2	2		2	2	1		1	1	2	2	2	2	2	2	1	2	32.9	6.02	5.13	12.4	4	1005	-1	-1	4	13	Hp eradicat. No Bx post		0	2	1	99	2	99	1	1
1006	SI	2	1		1	1		1	4	2	1	1	1	-1	2	2	0	0	2	1	2	0	21.92	30.7	5.06	1	1006	1	2	1	1			0	1	2	1	1	1	2	1
1007	SI	14	1		2	5		1	2	4	2	1	1	2	2	2	2	2	2	1	2	33	9.03	16.88	6.99	1	1007	-1	-1	8	5			0	1	2	90	1	1	4	1
1008	SI	11	1		2	2		2	4	4	1	1	1	2	2	2	2	2	2	2	2	-1	5.73	15.63	41.49	2	1008			1	1			0	1	2	1	2	1	4	1
1009	NO	50	2	post-DSG	1	9		2	1	1		1	1	2	2	2	2	2	2	2	2	12.7	7.78	13.54	8.2	1	1009			2	99	CONTROL 38. enteritis con citometria compatible y DSG Persisteix hipertransaminasemia		0	1	1	1	1	1	1	2
1010	SI	31	1		2	2		2	2	1	-1	1	2	2	1	2	2	2	2	2	2	36	23.35	0.75	11.83	4	1010	-1	-1	4	13			0	2	1	99	2	99	1	1
1011	NO	21	1		2	1		2	1	1	-1	1	2	2	1	1	1	2	2	2	2	18.5	5.58	4.16	19.12	4	1011	-1	-1	4	16			0	2	1	99	2	99	1	1
1012	NO	34	2	post-DSG i eradicació giardia	2	2		2	2	1		2	2	1	2	1	2	1	2	2	2	26.9	6.51	27.03	7	1	1012	1	3	-1	99	pacient amb atrofia y giardia . Control previ 919. l'atrofia pot ser per celiaca i giardia		0	1	1		1		1	1
1013	SI	16	1		2	2		1	1	1	-1	1	1	2	2	2	0	0	2	2	2	19.5	5.25	2.39	31.87	4	1013	-1	-1	4	14	prima con celiaca fins aquí		0	2	1	99	2	99	1	1
1014	NO	75	2		1	3		2	1	1		1	1	2	2	2	2	2	2	2	2	24	3.79	26.27	16.78	2	1014			-1	99	enteritis amb bona resposta clinica e histologica patro celiac control 373control DSG ,		0	1	1		2		1	2
1015	NO	20	1		2	2		2	1	1		2	2	2	2	2	2	2	2	2	2	0	3.82	1.62	30.66	4	1015	2	4	4	12			1	2	1	99	2	99	1	1
1016	NO	52	1		2	2		2	4	2	1	1	1	2	2	2	2	2	2	1	2	0	13.89	23.71	1.05	1	1016	1	2	1	1	OMI 129- CADER		0	1	2	1	1	1	2	1
1017	SI	14	1		2	10		2	4	2		1	1	2	2	2	2	2	2	1	2	-1	12.97	43.95	1.83	1	1017	1	2	1	1			0	1	2	1	1	1	2	2
1018	SI	15	1		2	10		2	1	1		1	2	2	1	2	2	2	2	2	2	15.7	9.31	8.58	16.45	2	1018	-1	-1	4	18	gamma/delta límit normalitat dieta normal		0	1	1	99	2	99	1	2
1019	NO	35	1		1	1		2	1	1	-1	1	1	2	2	2	2	2	2	2	2	16.2	5.32	2.51	15.14	4	1019	2	1	4	14	OMI. TTG 1,84 (no te fet ema)		0	2	1	99	2	99	1	1
1020	NO	60	1		2	1 3		2	2	1		1	1	2	2				2	2	2	55	11.12	14.57	7.5	1	1020	-1	-1	2	3			0	1	1	1	1	1	1	1
1021	NO	23	2	seguiment	2	1		2	1	1		1	1	2	2				2	2	2	9.8	2.05	3.53	43.3	4	1021	-1	-1	4	14			0	2	1	99	2	99	1	1
1022	SI	38	1		2	1		2	2	1		1	2	2	1	2	2	2	2	2	2	26	14.25	4.45	22.68	4	1022	-1	-1	4	13			0	2	1	99	2	99	1	1
1024	SI	68	2	post-DSG	2	3		1	2	1	0	1	1	2	2	2	2	2	2	2	2	26	14.48	0.25	26.82	4	1024	-1	-1	2	99			0	2	1	1	2	1	1	2
1025	NO	25	2		2	3		2	1	1	0	1	2	2	1	2	2	2	2	1	2	23.5	7.7	10.17	16.9	2	1025	-1	-1	-1	99			0	1	1		2		1	2
1027	NO	50	1		1	3		2	2	1	-1	1	1	-1	-1	2	0	0	2	2	2	33	2.23	9.97	24.27	2	1027	-1	-1	8	5			0	1	1	90	2	1	1	2
1028	NO	40	1		1	1		2	1	1	0	1	1	2	1	2	2	2	2	2	2	23.3	3.57	12.63	41.25	2	1028	-1	-1	4	13			0	1	1	99	2	99	1	1
1029	SI	69	1		2	9		2	1	1		1	1	2	2	2	2	2	2	1	2	12	8.94	4	27.22	4	1029	-1	-1	4	14			0	2	1	99	2	99	1	2
1030	NO	38	1		2	1.7		1	2	1		1	1	2	1	2	2	2	2	1	2	46	18.33	0.72	7.7	3	1030	1	2	4	11	OMI- 133 germana celiaca. Colitis colágena. Erradica HP.		0	2	1	99	2	99	1	1
1031	NO	40	2	posterradicacio	2	2		2	2	1	-1	1	1	2	1	2	2	2	2	2	2	50	12.76	2.38	3.84	3	1031	1	2	6	19	0MI 134- enteritis y sensibilitat al gluten		0	2	1	90	2	1	1	1
1032	NO	33	1		1	1.2		2	1	1		1	1	2	2				2	2	2	20	4.3	3.87	13.9	4	1032			4	14			0	2	1	99	2	99	1	1
1033	NO	13	1		2	4.2		2	1	1	-1	-1	-1	-1	-1	-1	-1	-1	2	2	2	18	3.5	11.21	42.94	2	1033	-1	-1	4	5				1	1	99	2	99	1	1
1034	SI	11	1		1	3		1	4	2		1	1	2	2				2	1	2	-1	30.99	29.49	4.91	1	1034	1	3	1	1			0	1	2	1	1	1	2	2
1035	SI	3	1		2	4.5		2	1	1	-1	-1	-1	-1	-1	-1	-1	-1	2	2	2	12	7.57	2.58	39.28	4	1035	-1	-1	4	13	desconec estudi genetic , que poso??			2	1	99	2	99	1	1
1036	SI	44	1		2	2		2	1	1		1	2	2	1	2	2	2	2	2	2	16.4	7.64	2.02	25.17	4	1036	-1	-1	4	16			0	2	1	99	2	99	1	1
1037	NO	50	2	Post-DSG	2	2,5,10		2	2	1		1	1	1	2	2	2	2	2	2	2	31.6	5.34	6.55	8.17	3	1037			3	10	basal 645. Milloria clinica inicial amb DSG però desprès empitjora. Dieta FODMAPS. Pendent valoració		0	2	1	0	2	0	1	1
1038	SI	45	2	post-DSG	2	2		1	2	1		1	1	1	2				2	2	2	26	11.6	9.96	27.49	2	1038	-1	-1	2	4	enteritis con aumento gammadelta en otro centro		0	1	1	1	2	1	1	1
1039	NO	36	1		1	1		2	1	1	-1	2	2	1	2	2	2	2	2	1	2	16.4	3.2	11.37	20.12	2	1039	-1	-1	4	5			1	1	1	99	2	99	1	1
1040	NO	37	2	post DSG	1	1		2	1	4	2	1	1	2	2	2	0	0	2	2	2	15	3.83	28.32	8.13	1	1040	-1	-1	1	2			0	1	2	1	1	1	4	1
1041	SI	45	1		2	2		2	2	1	-1	1	1	2	2	2	2	2	2	1	2	31	6.51	13.1	21.1	2	1041	1	2	4	11	Pendent de visita sembla que es va fer control post erradicacion i amb DSG tot i que no queda clar		0	1	1	99	2	99	1	1
1042	SI	46		3/10/revisar previa EL x ESG (2010-2011)	2	8		2	2	1		1	1	2	2	2	2	2	2	2	2	30	15.17	0.33	13.6	4	1042			3	10			0	2	1	0	2	0	1	2
1044	SI	16	2	post-DSG	2	3		1	1	3		-1	-1	-1	-1	-1	-1	-1	2	2	2	24.3	16.15	22.17	1.11	1	1044	-1	-1	2	2	no disposem de la biopsia inicial possiblement es atrofia (dx con 2 años)		0	1	2	1	1	1	2	2
1045	SI	1	1		2	1		1	4	2	1	1	1	1	2	2	2	2	2	2	2	0	16.95	22.98	3.22	1	1045	1	2	1	1			0	1	2	1	1	1	2	1
1046	SI	37	1		1	3		2	1	1		-1	-1	-1	-1	-1	-1	-1	2	2	2	11	14.24	1.15	9.84	4	1046	-1	-1	6	13	Enteritis limfocítica 47%. Havia fet DSG amb milloria, ara fa dieta normal i esta asintomatic . SGNC transitòria?			2	1	90	2	1	1	2
1047	SI	49	2	Post-DSG	1	3		2	1	1		2	2	1	2	1	2	1	2	2	2	6	8.71	14.47	7.09	1	1047			2	4	Dx 2005 estudi poblacional Marsh 1 ttg2		1	1	1	1	1	1	1	2
1048	NO	53	1		2	3		2	1	1		-1	-1	-1	-1	-1	-1	-1	2	2	2	0	5.48	4.95	30.54	4	1048	-1	-1	4	13				2	1	99	2	99	1	2
1049	NO	32	2	post DSG	2	2		1	1	1	-1	1	1	0	2	2	0	0	2	2	2	23	5	15.59	15.59	2	1049	2	4	-1	99	enteritis amb augment gammadelta DSG millora histologica i lleuguerament clinica		0	1	1		2		1	1
1050	NO	62	1		1	3		2	1	1		2	2	2	2	2	2	2	2	2	2	10	1.97	14.58	35.28	2	1050	-1	-1	4	25	OLMESARTAN, aumento gammadelta con dieta normal. Asintomatico . Genetica negativa por tanto no ponemos 5		1	1	1	99	2	99	1	2
1051	SI	68	1		2	3		2	1	1		1	1	2	2				2	2	2	19.5	7.09	1.79	55.14	4	1051	-1	-1	4	14			0	2	1	99	2	99	1	2
1052	SI	23	1		2	10		2	1	1		1	1	2	2	2	2	2	2	2	2	17	8.7	2.86	12.5	4	1052	-1	-1	4	14			0	2	1	99	2	99	1	2
1053	SI	26	1		2	2		2	2	1	-1	1	2	2	1	2	2	2	2	2	2	35	19.06	2.69	3.67	3	1053	-1	-1	4	13			0	2	1	99	2	99	1	1
1054	SI	39	1		2	2.5		2	2	1		1	1	1	2	1	2	1	2	2	2	30	10.58	2.99	15.24	4	1054			8	5	Colitis Ulcerosa. Zabana. citometria normal DSG (¿?)		0	2	1	90	2	1	1	1
1055	NO	22	1		2	1		2	1	1		1	2	2	1	2	2	2	2	2	2	0	2.35	4.52	28.92	4	1055	2	4	4	16	OMI		0	2	1	99	2	99	1	1
1056	NO	49	1		2	2		1	2	3	1	1	1	2	2	2	0	0	2	2	2	36	5.39	38.44	13.95	2	1056	1	3	8	5	OMI		0	1	2	90	2	1	2	1
1058	SI	11	1		1	2		1	1	1		2	2	2	2	1	1	2	2	2	2	22	6.52	2.62	27.82	4	1058	-1	-1	4	12			1	2	1	99	2	99	1	1
1059	SI	48	2	seguiment EL	2	3		2	1	1		1	2	2	1				2	2	2	18	9.05	7.33	13.78	4	1059			4	16	Inicialment enteritis amb patro normal control no enteritis - control 27		0	2	1	99	2	99	1	2
1062	NO	37	1		1	1		1	1	1		1	1	1	2	2	2	2	2	1	2	0		11.18		2	1062	-1	-1	4	5			0	1	1	99	2	99	1	1
1063	SI	48	1		2	3		2	9	1		2	2	1	2	1	2	1	2	1	2	-1	12.06	2.72	4.64	3	1063			4	13	erradica HP. Sense gastro post. Biopsia basal no cuantificable per mala orientacio		0	2	1	99	2	99	1	2
1064	SI	67	1		2	2		2	1	1		2	2	2	2	1	1	2	2	2	2	9.1	6.9	2.4	41.3	4	1064			4	12	TÉ ESCLERODÈRMIA		1	2	1	99	2	99	1	1
1065	NO	41	1		2	2		2	1	1		1	1	2	2	2	2	2	2	1	2	20.9	6.07	28.49	9.71	1	1065	2	4	8	5	SINTOMAX, histologia normal amb aumento gammadelta DSG		0	1	1	90	1	1	1	1
1066	NO	47	2	Post-DSG	2	3		2	1	1		1	2	2	1	2	2	2	2	2	2	21.9	3.71	28.88	5.18	1	1066	2	4	7	99	CONTROL DSG ELLA REFIERE QUE TIENE MISMA CLINICA ( ANEMIA )		0	1	1	90	1	0	1	2
1067	SI	2	1		2	10		2	4	2	1	1	1	2	2	2	0	0	2	2	2	0	16.61	5.35	11.44	4	1067	-1	-1	1	1	ojo!!! Celiaca pura amb citometria normal		0	2	2	1	2	1	2	2
1068	NO	39	2	post-DSG	2	2.3		1	1	1		2	2	2	2	2	2	2	2	2	2	21.6	6.39	14.95	15.7	2	1068				99	tot hi tenir gammadeltas alts no ha fet cap tipus de resposta amb la DSG per tan no es MC dubtosa control 286, 840		1	1	1		2		1	1
1069	NO	75	2	Post-erradicació HP	2	2		2	1	1		1	1	2	2	2	2	2	2	2	2	0	4.11	21.02	24.68	2	1069			4	5	GAMMADELTA ALTS, ARA FA DIETA AMB GLUTEN 702.		0	1	1	99	2	99	1	1
1070	SI	20	1		1	2		2	1	1		2	2	1	2	1	2	1	2	1	2	7.8	6.76	1.54	25	4	1070	-1	-1	4	15			1	2	1	99	2	99	1	1
1071	NO	57	1		2	1		2	1	1		1	1	2	2	2	2	2	2	2	2	0	2.94	3.83	42.12	4	1071	2	4	6	19	OMI 138		0	2	1	90	2	1	1	1
1072	NO	69	1		2	1		2	1	1	-1	1	1	2	2	2	2	2	2	2	2	23	4.37	4.24	20.68	4	1072	1	2	4	14			0	2	1	99	2	99	1	1
1073	SI	10	1		1	5		2	1	1	-1	-1	-1	-1	-1	-1	-1	-1	2	2	2	22	9.75	6.91	11.48	4	1073			4	13	desconec estudi genetic , que poso??			2	1	99	2	99	1	1
1074	si	12	2	post-eradicació	2	4 14		1	2	2		1	1	2	2	2	2	2	2	2	2	40	10.87	2.27	20.05	4	1074	-1	-1	-1	99	S'inicia DSG. Pendents nova analitica. Reintroducció a la pubertad		0	2	2		2		2	2
1075	SI	13	2	post-DSG	2	3		1	2	4		1	1	2	2	2	2	2	2	2	2	26.3	6.64	42.13	7.26	1	1075	1	3	-1	99	celiaca amb bona resposta		0	1	2		1		4	2
1076	NO	36	2	Post-DSG	2	3		2	2	1		1	2	2	1	2	2	2	2	2	2	36.4	4.34	7.06	19.9	4	1076			6	5	enteritis amb DSG bona resposta clinica y parcial hx pero citometria cambiada de celiac a normal previa 294		0	2	1	90	2	1	1	2
1077	SI	40	1		2	1		-1	1	1		2	2	2	2	1	2	1	2	2	2	20	10.45	2.65	7.7	3	1077	-1	-1	4	17			1	2	1	99	2	99	1	1
1079	NO	59	1		2	2		2	1	1	0	1	2	2	1	2	2	2	2	2	2	0	3.97	4.69	64.08	4	1079	-1	-1	4	16			0	2	1	99	2	99	1	1
1080	NO	71	1		2	2		2	1	1		1	1	2	2	2	2	2	2	2	2	0	4.71	17.88	15.76	2	1080			6	5	marsh 0 SIN RECUENTO LIES amb augment gammadelta dsg. GASTRO POST DESEMBRE 2016		0	1	1	90	2	1	1	1
1081	NO	22	1		2	1		2	1	4	2	1	1	2	2	2	2	2	2	2	2	24.6	4.43	16.62	19.58	2	1081	1	2	-1	13	Es va iniciar DSG. No acut a controls i no té visites pendents		0	1	2		2		4	1
1084	SI	8	1		1	5		2	1	1	-1	1	-1	-1	1	-1	-1	-1	2	1	2	15.2	15.19	2.43	13.18	4	1084	-1	-1	4	16			0	2	1	99	2	99	1	1
1085	SI	10	1		2	1		1	4	2	1	1	1	2	2	2	0	0	2	1	2	0	22.67	41.18	1.07	1	1085	1	2	6	1			0	1	2	90	1	1	2	1
1086	NO	72	1		1	3		2	2	-1	-1	-1	-1	-1	-1	-1	-1	-1	2	1	2	49	3.15	4.11	15.07	4	1086	-1	-1	4	11	protocolo enalapril¿?¿?. Pendent resposta erradicacion hp		0	2		99	2	99		2
1087	NO	62	1	enalapril (grupo control de estudio olmesartan)	2	1,2,3,5		2	1	1		1	2	2	1	2	2	2	2	1	2	20.3	3.49	19.86	21.17	2	1087	1	2	4	25	histologia normal, aument gammadelta dieta normal (no es omi!). Control estudi olmesartan		0	1	1	99	2	99	1	1
1090	SI	36	1		1	3		1	3	1	-1	1	1	2	2	2	0	0	2	2	2	0	24.05	4.11	2.87	3	1090	1	2	4	11	Control enteritis linfocitica amb dieta normal, de momento todo y tener Marsh 3 esta asintomatico		0	2	1	99	2	99	1	2
1091	NO	38	1		2	1		2	1	1	-1	1	1	2	1	2	2	2	2	2	2	20.2	4.42	3.77	29.44	4	1091	1	2	4	14	Diarrea. Sintomax negatiu. DQ 2.5 i DQ8 +		0	2	1	99	2	99	1	1
1092	SI	15	1		2	5		1	4	3	1	1	1	2	2	2	2	2	2	2	2	-1	21.86	28.33	2	1	1092	1	2	1	1			0	1	2	1	1	1	2	1
1094	SI	50	2	post-DSG	2	3		1	2	1		1	1	2	2	2	2	2	2	2	2	27	11.42	1.89	11.94	4	1094	-1	-1	2	10	SGNC transitoria? Se reintroduce gluten sin problemas		0	2	1	1	2	1	1	2
1095	NO	47	1		2	2		2	1	1	-1	1	1	2	2	2	0	0	2	2	2	14	3.22	17.9	8.1	1	1095	-1	-1	4	5	marsh 0 amb citometria compatible. No ha iniciat dieta		0	1	1	99	1	99	1	1
1096	NO	71	1		1	2		2	1	1		2	2	2	2	2	2	2	2	2	2	15.2	3.24	13.64	7.19	1	1096	-1	-1	4	25	Olmesartan. Enteritis amb augment gammadelta . De moment no te DSG		1	1	1	99	1	99	1	1
1097	NO	36	1		2	1.2		2	1	1		1	1	2	2	2	2	2	2	2	2	9.2	3.9	6.36	28.51	4	1097	2	4	4	14	OMI 141		0	2	1	99	2	99	1	1
1098	NO	71	1		2	2		2	1	1		2	2	1	2	2	2	2	2	2	2	0	4.42	28.5	34.11	2	1098	-1	-1	4	25	Losartan. En aquest moment retirat olmesartan aument gammadelta histologia normal		1	1	1	99	2	99	1	1
1099	no (tanc	4	1		2	5		2	3	2	1	1	1	2	2	2	0	0	2	2	2	0	7.43	45.64	8.84	1	1099	1	2	1	1			0	1	2	1	1	1	2	1
1100	no (tanc	10	2	post DSG	2	4		2	9	1	-1	1	1	2	2	2	2	2	2	2	2	-1	11.11	7.2	3.69	3	1100	-1	-1	1	2	marsh 3 al 2006 amb DSG , la citometria amb DSG te descens CD3		0	2	1	1	2	1	1	2
1101	NO	39	1		2	2		2	2	3	-1	1	2	2	1	2	2	2	2	2	2	35	6.07	1.39	5.5	3	1101	-1	-1	4	13	la clinica de disesia s'atribueix a malabsorcio sucres en seguiment, post sense fer dieta sense gluten atg negatiu		0	2	2	99	2	99	2	1
1102	SI	61	1	reintroducció gluten	1	2		2	1	1		1	2	1	1	1	2	1	1	2	2	17	9.04	5.28	10.14	4	1102			6	13	antecedents de colitis limfocítica i EL amb resposta DSG. Ara dieta normal		0	2	1	90	2	1	1	1
1103	SI	49	1		2	2		2	1	1		1	1	2	2	2	2	2	2	2	2	23	9.82	17.57	5.95	1	1103	1	2	8	5	Al set2016 visita digestiu control		0	1	1	90	1	1	1	1
1104	NO	35	1		1	1		1	2	1		1	1	1	2				2	2	2	68	10.04	3.45	6.48	3	1104	1	2	2	3	atTG=1.8, s'ha inidiat DSG si millora clinica valorar sensibilitat gluten no celiaca		0	2	1	95	2	95	1	1
1105	NO	64	1	OLMESARTAN	2	2		2	1	1		1	1	2	2	2	2	2	2	2	2	0	3.67	6.96	27.84	4	1105			4	25	Olmesartan		0	2	1	99	2	99	1	1
1106	SI	33	2	post-DSG	2	3		2	2	1		2	2	1	2	2	2	2	2	2	2	56.9	24.57	0.82	2.24	3	1106	-1	-1	6	10	control enteritis linfocitica DSG probable sensibilitat amb enteritis idiopatica		0	2	1	90	2	1	1	2
1107	NO	70	1		2	6		2	1	1		1	2	2	1	2	2	2	2	2	2	0	3.51	7.71	54.48	5	1107			4	16	OMI 143 tiroiditis autoinmune SII		0	2	1	99	2	99	1	1
1108	NO	32	1		1	10		2	4	3	-1	1	1	2	2	2	2	2	2	2	2	0	10.17	22.3	3.12	1	1108	1	2	6	1	OMI 144, serologia positiva cader		0	1	2	90	1	1	2	2
1109	SI	3	1		1	2		1	2	1	-1	1	2	2	1	2	2	2	2	2	2	29	7.58	5.32	55.98	4	1109	-1	-1	4	13			0	2	1	99	2	99	1	1
1110	SI	14	2	post DSG previa no citometria	2	1		2	2	1	-1	1	1	2	2	2	2	2	2	2	2	37	12.92	5.33	8.51	3	1110	-1	-1	1	1	celiaca amb citometria normal		0	2	1	1	2	1	1	1
1113	SI	5	2	post DSG no es va fer previa	2	3		1	1	3	-1	1	1	-1	2	2	0	0	2	2	2	19.6	15.97	21.14	11.2	2	1113	-1	-1	1	5	deficit IgA, es celiaca pq millora clinica y serologica pero no tenim la basal		0	1	2	1	2	1	2	2
1114	SI	5	1		2	1		2	1	3	1	1	1	2	2	2	0	0	2	2	2	17	9.97	10.86	23.99	2	1114	-1	-1	4	5			0	1	2	99	2	99	2	1
1115	SI	10	1		2	4		2	1	1		-1	-1	-1	-1	-1	-1	-1	2	2	2	16	6.76	5.24	38.31	4	1115	-1	-1	4	13				2	1	99	2	99	1	2
1116	SI	50	1		2	2		2	1	1		1	2	2	1	2	2	2	2	2	2	24.9	7.92	2.52	32.04	4	1116			4	16			0	2	1	99	2	99	1	1
1117	NO	65	1		2	1		2	1	1		1	1	2	2	2	2	2	2	2	2	0	3.48	2.2	38.66	4	1117	2	4	4	14	OMI 145, DQ2+		0	2	1	99	2	99	1	1
1118	NO	40	1		1	3		2	2	1	-1	1	1	2	2	2	0	0	2	1	2	30	7.38	12.34	5.19	1	1118	-1	-1	4	5	sintomax +, asintomatico por lo qu no inicia DSG		0	1	1	99	1	99	1	2
1119	NO	2	1		1	1		2	4	2	1	1	1	2	2	2	2	2	2	2	2	0	8.51	35.83	13.65	2	1119	1	2	1	1	protocol de prevalencia MC , historia natural desperes diarrea per aixo he posart 1		0	1	2	1	2	1	2	1
1120	NO	11	2	post-DSG	1	1		2	2	3		1	1	1	2	2	2	2	2	1	2	56	11	29.76	2.8	1	1120	-1	-1	-1	99			0	1	2		1		2	1
1121	NO	40	1		2	1		2	2	1	-1	1	1	2	2	2	2	2	2	2	2	29	9.07	11.6	6.19	1	1121	-1	-1	8	5	enteritis con citometria compatible DSG		0	1	1	90	1	1	1	1
1122	SI	42	2	post-DSG	2	2,7,1		2	3	1		1	1	2	2	2	2	2	2	1	2	-1	23.38	21.21	2.26	1	1122	-1	-1	-1	99	control Marsh 3A luego de 1 año en DSG, aunque con transgresiones		0	1	1		1		1	1
1123	SI	16	1		2	3		2	2	1	-1	1	2	2	1	2	2	2	2	2	2	25	20.59	3.8	6.52	3	1123	-1	-1	4	13			0	2	1	99	2	99	1	2
1124	SI	30	1	reintroducció gluten	2	2.5		2	2	1		2	2	2	2	2	2	2	2	1	2	51.8	20.44	2.3	2.66	3	1124	-1	-1	6	10	pacient txell (any 2008 genètica neg, ttg 2,5 que repetit es negatiu, milloria clinia no histol 27%-28% amb DSG). Ara ferropenia i HP. Erradica HP.		0	2	1	90	2	1	1	1
1126	SI	55	2	Post-erradicacio HP	2	1.2		2	1	1		2	2	2	2	1	1	2	2	2	2	22.5	11.86	3.45	19	4	1126	2	1	4	7	seguiment, abans d'erradicar EL 37%		1	2	1	99	2	99	1	1
1131	NO	46	1		1	6.8		1	2	1	-1	2	2	2	2	1	2	1	2	1	2	30	2.83	11.76	26.95	2	1131	-1	-1	8	5			0	1	1	90	2	1	1	1
1132	NO	20	1		2	3		2	1	1		2	2	2	2	1	1	2	2	2	2	23.3	3.82	14.98	12.76	2	1132	2	1	4	13	OMI 146, pacient amb augment gammadelta		1	1	1	99	2	99	1	2
1133	NO	42	1		2	2		1	1	1	-1	1	1	-1	2	2	0	0	2	1	2	12.2	9.84	2.09	5.58	3	1133	2	4	4	14	OMI 147		0	2	1	99	2	99	1	1
1135	NO	3	2	res	1	3		2	1	4	2	1	1	2	2	2	0	0	2	1	2	22.9	2.6	43.18	7.61	1	1135	-1	-1	4	99	de moment no ha iniciat DSG pq esta assimptomàtic - 699		0	1	2	99	1	99	4	2
1136	SI	38	1		2	3		2	2	1	-1	1	2	2	1	2	2	2	2	2	2	40.2	21.76	13.83	9.09	1	1136	-1	-1	4	5	en seguimiento aunque parece un 5, pendiente de descartar malabsorcion		0	1	1	99	1	99	1	2
1137	NO	44	1		2	1		2	2	1	-1	2	2	2	2	2	2	2	2	1	2	27	4.26	15.09	12.1	2	1137	-1	-1	4	5			0	1	1	99	2	99	1	1
1140	NO	54	1		2	2.5		2	1	1		1	1	2	2	2	2	2	1	2	2	18	4.21	4.74	22.61	4	1140			8	5	SGNC		0	2	1	90	2	1	1	1
1144	SI	64	2	Post-DSG	2	3		2	2	1		1	1	2	2	2	2	2	2	2	2	33.2	11.69	25.58	7.74	1	1144			2	2	control celiaca en DSG (Marsh 3B al 2009). Resposta clinica, histologica i serologica a la DSG		0	1	1	1	1	1	1	2
1145	NO	28	1		2	1.3		2	2	1		2	2	2	2	1	1	2	2	2	2	36	8.35	22.48	11.76	2	1145	-1	-1	8	5	anemia ferropénica. OMI 149 marsh I aumento de gammadelta con DSG		0	1	1	90	2	1	1	2
1147	SI	35	1		2	2		2	1	1	-1	1	1	2	2	2	0	0	2	2	2	17.4	11.85	1.29	17.59	4	1147	2	1	3	14			0	2	1	0	2	0	1	1
1148	NO	34	1		1	1		2	1	1		1	1	2	2	2	2	2	2	1	2	19.7	3.11	7.31	15.45	4	1148	-1	-1	4	14			0	2	1	99	2	99	1	1
1149	NO	44	2	Post-erradicació HP (basal per a DSG)	2	2		1	2	1		1	1	2	2	2	2	2	2	2	2	46	7.63	14.79	9.86	1	1149			4	5	aumento gammadelta pendiente de inicio DSG previ 663		0	1	1	99	1	99	1	1
1151	NO	57	2	Post DSG	1	2		2	2	1		1	2	2	1	2	2	2	2	2	2	53	8.54	2.71	6.33	3	1151			3	10	Control EL con DSG Citometria previa con sólo CD3- bajos 60-->53% -previa 367		0	2	1	0	2	0	1	1
1153	NO	35	1		2	2		1	1	1		2	2	1	2	1	2	1	2	2	2	15.3	3.69	2.81	36.87	4	1153	2	4	4	15			1	2	1	99	2	99	1	1
1155	NO	67	1		1	5		2	1	1		2	2	1	2	1	2	1	2	2	2	15	2.53	18.13	50	2	1155	-1	-1	4	25	olmesartan. Normal aumento gammadelta no DSG		1	1	1	99	2	99	1	1
1159	NO	31	1		2	5		2	2	1	-1	1	1	-1	-1	-1	0	0	2	2	2	25.8	5.09	1.54	23.06	4	1159			4	13			0	2	1	99	2	99	1	1
1160	NO	25	1		1	1,2,10		2	1	1		1	2		1				1	2	2	9	8.43	2.57	10.02	4	1160			4	16	10=vòmits		0	2	1	99	2	99	1	1
1162	NO	45	1		2	2		2	2	1	-1	2	2	1	2	1	2	1	2	2	2	31	9.36	34.91	2.24	1	1162			4	5			0	1	1	99	1	99	1	1
1164	SI	43	1		2	3.5		2	2	1		1	2	2	1	2	2	2	2	2	2	30.4	13.94	8.8	2.99	1	1164			8	5	Zabana DSG des de oct 2015		0	1	1	90	1	1	1	1
1166	SI	6	1		1	5		2	1	1	-1	1	2	2	1	2	0	0	2	2	2	12	8.15	6.04	32	4	1166			6	19			0	2	1	90	2	1	1	1
1172	NO	43	1		2	2		2	1	-1		1	1							2	2	7	5.46	1.96	18.88	4	1172	2	4	4	14			0	2		99	2	99		1
1177	SI	7	1		2	4		2	1	3	1	1	1	2	2	2	0	0	2	2	2	16.6	8.21	10.72	29.08	2	1177			4	5			0	1	2	99	2	99	2	2
1178	SI	8	2	post erradicacio parasits	1	3		2	1	1	-1	-1	-1	-1	-1	-1	-1	-1	2	2	2	14	7.09	10.9	12.01	2	1178			4	5				1	1	99	2	99	1	2
1181	SI	44	1		2	1,2,5		2	1	1		2	2	1	2	1	2	1	2	1	2	15	11.79	7.33	11.21	4	1181			4	15	malabsorció sucres. Erradica HP		1	2	1	99	2	99	1	1
1184	NO	33	1		1	1.2		2	1	1		1	1		2				2	2	2	14	5.19	1.48	18.37	4	1184	1	3	4	14	malabs F+S		0	2	1	99	2	99	1	1
1187	NO	35	2	post DSG	1	3		2	2	3	2	1	1	0	2	2	0	0	2	1	2	35	5.41	14.88	16.24	2	1187	1	2	6	13	preguntar ferran		0	1	2	90	2	1	2	2
1196	NO	28	2	Post erradicacio i DSG	2	1		1	2	1	-1	1	1	2	2	2	2	2	2	2	2	30	6.37	5.51	5.33	3	1196			3	11			0	2	1	0	2	0	1	1
1199	SI	45	1		2	1		2	2	1		1	1	2	2	2	2	2	2	1	2	28	10.5	10.87	21.91	2	1199			4	11	erradica HP (Gonzalo)		0	1	1	99	2	99	1	1
1200	SI	2	1		2	5		1	1	1	-1	1	1	2	2	2	0	0	2	2	2	23	10.72	16.23	41.66	2	1200			4	13			0	1	1	99	2	99	1	1
1208	SI	13	1		2	2.4		1	2	1	2	1	1	-1	-1	2	0	0	2	1	2	33	14.67	2.72	6.89	3	1208			4	11	tot i que no esta comprobat a millorat amb la erradicadio es podria considerar HP?		0	2	1	99	2	99	1	1
1215	NO	63	2	post erradicacio HP	2	2		2	2	1		1	2	2	1	1	1	2	1	2	2	40	4.17	4.03	14.17	4	1215			4	11	erradica HP 8 meses antes (sin AP ni cito previa). Ingesta AINES		0	2	1	99	2	99	1	1
1217	SI	44	2	res	2	1		2	1	1	-1	1	1	0	2	0	0	0	2	2	2	13	14.35	1.55	24.39	4	1217			4	14			0	2	1	99	2	99	1	1
1220	SI	37	1		2	2.5		2	1	1		1	2	1	1	1	2	1	2	2	2	19	13.1	1.52	22.29	4	1220			4	16			0	2	1	99	2	99	1	1
1221	SI	73	1		2	5		2	1	1		1	1	1	2				2	2	2	12	4.47	1.98	43.18	4	1221			4	14			0	2	1	99	2	99	1	1
1223	NO	37	1		2	10		-1	2	1	-1	2	2	-1	2	1	2	1	2	2	2	63	8.43	4.9	9.58	3	1223			3	10			0	2	1	0	2	0	1	2
1224	SI	66	1		1	1		2	2	1	-1	1	1	1	2	2	2	2	2	2	2	30	11.44	9.51	7.02	2	1224			2	3	millora clinica e histologica , pero la de seguiment es va fer en un altre hospital 30-->4%		0	1	1	1	2	1	1	1
1229	NO	48	2	Post-DSG (diagnosticat de EL x ESG)	1	14		2	2	-1		1	2		1				2	2	2	30	6.03	3.88	25.38	4	1229			6	10	colitis microscòpica		0	2		90	2	1		2
1232	SI	27	1		2	1.2		2	2	1		2	2	2	2	1	1	2	2	1	2	28.5	13.74	2.64	4.98	3	1232			4	11	SII (alta)		0	2	1	99	2	99	1	1
1246	NO	56	2	Post-DSG	2	1		2	2	1		1	2	2	1	2	2	2		2	2	30	4.3	4.55	23.95	4	1246			3	10	Marsh 1 citometria normal sense resposta clinica ni histol a DSG		0	2	1	0	2	0	1	1
1247	NO	63	2	post DSG	2	3		2	2	1	-1	1	1	0	2	2	0	0	2	2	2	29	5.6	20.55	26.58	2	1247			-1	99			0	1	1		2		1	2
1249	NO	20	1		2	5		2	4	2		1	1	1	2				2	2	2	-1	13.32	21.9	3.29	1	1249	1	3	-1	1	OMI 165		0	1	2		1		2	1
1252	SI	40	1	seguiment EL	1	8			1	1		1	1	2	2	2	2	2	1	2	2	16	8.03	6.52	9.08	3	1252			4	14	LES		0	2	1	99	2	99	1	2
1259	NO	43	1		2	1		2	4	4	-1	1	1	2	2	2	2	2	-1	1	2	0	17.39	49.15	2.74	1	1259	1	2	-1	1	privada Forné		0	1	2		1		4	1
1260	SI	46	1		2	2		2	1	1		1	2	2	1	2	2	2	1	1	2	24	17.82	6.11	9.25	3	1260			4	11	pendent erradicar HP (2a)		0	2	1	99	2	99	1	1
1262	SI	48	2	Post-DSG	2	1.2		2	1	1		1	1		2					2	2	21	12.01	3.18	17.28	4	1262			-1	99	Seguimiento enteritis. Milloria clinica parcial amb DSG.		0	2	1		2		1	1
1264	SI	57	1		2	2		2	1	1		1	2	2	1	2	2	2		1	2	12	7.19	9.57	17.45	2	1264			4	5	erradica hp. Intolerancia L, F+S		0	1	1	99	2	99	1	1
1265	SI	38	1		1	2		2	1	1		1	1	2	1	2	2	2	1	2	2	18	10.05	1.85	2.93	3	1265	2	4	4	14			0	2	1	99	2	99	1	1
1270	NO	28	2	post-erradicació	2	2			4	3	1	1	1						2	2	2	-1	9.02	19.7	1.42	1	1270	1	2	4	1	Biopsia con dieta normal// Inicia DSG		0	1	2	99	1	99	2	1
1276	NO	40	1		1	1		2	1	1		1	1	2	2					2	2	18	2.51	4.43	26.42	4	1276			4	14			0	2	1	99	2	99	1	1
1277	NO	37	1		1	1,2,5		2	1	1		1	1	1	2	1	2	1	2	2	2	9	2.56	3.53	45.17	4	1277			4	14			0	2	1	99	2	99	1	1
1279	NO	30	1		2	1		2	1	1	-1	2	2	2	2	1	1	2	2	2	2	23	3.81	5.3	17.31	4	1279			4	17	sintomax, normal pero alel A		1	2	1	99	2	99	1	1
1281	SI	23	1		2	5		2	2	1	-1	1	1	2	2	2	0	0	2	2	2	35	16.44	8.04	12.34	4	1281			4	13			0	2	1	99	2	99	1	1
1282	SI	40	1		2	1		2	1	1	-1	2	2	1	2	0	0	0	2	2	2	0	4.03	5.37	41.58	4	1282			8	19			1	2	1	90	2	1	1	1
1292	NO	70	1		1	3		2	1	1		1	1	2	2				1	2	2	-1	5.32	6.27	19.37	4	1292			4	14			0	2	1	99	2	99	1	2
1298	SI	3	2	res	2	4		1	4	2	1	1	1	-1	-1	2	0	-1	2	2	2	0	19.14	27.98	7.56	1	1298			0	99	Inicialment marh I despres atrofia de citometria aument gammadelta a normal		0	1	2		1		2	2
1304	NO	68	1		1	6		2	2	1		2	2	1	2					2	2	32	8.38	15.05	19.83	2	1304			-1	11			0	1	1		2		1	1
1305	NO	47	1		1	2		2	2	1	-1	1	2	2	1	2	2	2	2	2	2	28	7.49	5.82	4.79	4	1305	2	4	8	5	enteritis idiopatica o sensibilidad gluten no celiaca		0	2	1	90	2	1	1	1
1308	SI	64	1		2	2.5		2	1	1		2	2	1	2	1	2	1		2	2	17	8.02	4.48	20.34	4	1308			4	15	ttg 2,1 (ema-) 1 mes abans y ttg 1,5 (ema no fet) al moment de la proba		1	2	1	99	2	99	1	1
1309	SI	23	2	post-erradicació	2	1			1			1	1							2	2	19	9.33	9.3	5.62	1	1309	2	4	11	99			0	1		95	1	95		1
1310	NO	40	2	post-DSG + post-erradicacióHP	2	3		1	1	1		1	2	1	1	1	2	1	2	2	2	17	10.55	11	6.49	1	1310	1	2	-1	99	Seguimiento EL22% DSG		0	1	1		1		1	2
1311	SI	48	1		1	1		2	1	1		2	2	1	2	1	2	1	-1	2	2	14	7.31	7.05	24.97	4	1311			4	15	pendent test sucres		1	2	1	99	2	99	1	1
1316	SI	5	1		2	5		2	4	3	1	-1	-1	-1	-1	-1	-1	-1	2	2	2	0	26.88	74.8	4.24	1	1316	1	2	11	1	es va dir DSG pero no se reposta		0	1	2	95	1	95	2	1
1317	NO	8	2	Post DSG	2	3		1	2	4	-1	1	2	0	1	1	2	1	2	2	2	46	19.07	26.65	18.44	2	1317	1	3	1	99	seguiment		0	1	2	1	2	1	4	2
1318	SI	45	1		2	2,3,5		2	1	1	-1	1	2	2	1	2	2	2	2	2	2	24	18.06	12.41	1.59	2	1318	2	4	3	10			0	1	1	0	2	0	1	1
1319	SI	33	1		2	3		2	2	1	-1	1	2	0	1	2	2	2	2	2	2	33.8	24.33	3.52	3.33	3	1319			4	13			0	2	1	99	2	99	1	2
1320	NO	38	1		2	1		2	1	1		1	2	2	1	2	2	2		1	2	0	3.75	1.23	61.56	4	1320			4	16			0	2	1	99	2	99	1	1
1322	SI	19	2	Post erradicacio	2	2		2	2	1	-1	2	2	0	2	0	0	0	2	2	2	31	15.05	3.02	13.47	4	1322			4	10			0	2	1	99	2	99	1	1
1324	SI	36	1		1	2.5		2	1	1	0	1	1	1	2	0	0	0	0	2	2	12	3.47	1.61	54.84	4	1324			0	14			0	2	1		2		1	1
1326	NO	64	2	Post-DSG	2	3		2	2	1		2	2	2	2	1	1	2		2	2	43	18.43	19.32	22.5	2	1326	1	2	6	5	Control EL post-DSG 1 año		0	1	1	90	2	1	1	2
1328	SI	26	1		1	1.5		2	1	1		1	2	2	1	2	2	2		2	2	7	9.78	4.41	10.35	4	1328			4	16	malabs F+S		0	2	1	99	2	99	1	1
1329	SI	63	1		2	2		2	1	1		1	1							2	2	17	8.6	11.36	21.07	2	1329			-1	99	Colitis linfocitica+EL		0	1	1		2		1	1
1330	SI	38	1	seguiment	2	5		2	1	1		1	1	2	2	2	2	2	1	2	2	13	9.43	1.91	12.74	4	1330			4	14			0	2	1	99	2	99	1	1
1334	NO	37	1		1	1		2	2	1		1	1	2	2					2	2	50	4.78	3.54	11.1	4	1334	1	3	4	13			0	2	1	99	2	99	1	1
1336	SI	35	1		2	2		2	2	1	-1	1	1	2	2	2	0	1	2	2	2	33	11.59	2.15	8.9	4	1336			4	13			0	2	1	99	2	99	1	1
1338	NO	46	1		2	2			1	1		2	2	2	2	1	1	2		1	2	18	3.59	2.61	31.93	4	1338			4	11	Visita FFB octubre 2016		1	2	1	99	2	99	1	1
1341	SI	48	1		2	3		2	1	1		1	2	2	1					2	2	21	14.91	6.58	21.5	4	1341			3	10	EL previa 65%. No mejoria con DSG, no empeora al reintroducir gluten.		0	2	1	0	2	0	1	2
1342	SI	45	1		1	1.2		2	2	1		1	1	2	2	2	2	2	2	2	2	49	12.02	0.99	14.05	4	1342			4	13			0	2	1	99	2	99	1	1
1343	NO	6	1		1	5		2	1	1	-1	2	2	1	2	0	0	0	2	2	2	15	4.92	9.59	29.44	2	1343			4	5	Clinica amb citometria		1	1	1	99	2	99	1	1
1345	NO	28	2	post dieta normal	2	1		1	2	1	-1	1	1	2	2	2	2	2	2	2	2	39	10.73	5.33	3.8	3	1345			3	10			0	2	1	0	2	0	1	1
1346	SI	41	1		2	3,6,7		2	2	1		1	1	2	1	2	2	2	2	2	2	29	9.7	1.3	10.5	4	1346			4	13			0	2	1	99	2	99	1	1
1347	SI	37	1		2	1		2	1	1	-1	1	1	1	2	2	0	0	2	2	2	6	4.84	3.07	48.47	4	1347			4	10			0	2	1	99	2	99	1	1
1353	NO	54	1	OLMESARTAN	1	1		2	1	1		-1	-1	-1	-1	-1	-1	-1	2	1	2	20.1	3.89	2.99	50	5	1353			4	25	toma olmesartan. MAB. Bañares. Sin genetica			2	1	99	2	99	1	1
1359	NO	46	1		2	1		2	1	1		2	2	2	2	2	2	2		-1	2	10	10.14	2.03	13.59	4	1359			4	12			1	2	1	99	2	99	1	1
1362	NO	14	2	seguiment	2	1		1	1	3	3	1	1	1	2	1			2	2	2	9	6.5	37.04	28.92	2	1362			-1	99			0	1			2			1
1363	SI	48	1		2	2			1	1		2	2	2	2	2				2	2	17.5	10.5	0.56	22.99	4	1363	1	2	2	10	EL con respuesta clinica y histologica (53 a 13%) a DSG. Ara dieta normal sin empeorar. SGNC transitòria?		1	2	1	1	2	1	1	1
1367	SI	59	1		2	1.2		2	1	1	0	1	1	0	1	0	0	0	2	2	2	10	4.4	2.2	46.7	1	1367			4	14			0	1	1	99	1	99	1	1
1370	NO	28	1		2	2		2	2	1	-1	-1	-1	-1	-1	-1	0	0	2	2	2	60	11.67	3.31	8.17	4	1370			4	13			0	2	1	99	2	99	1	1
1371	NO	65	2	Post-DSG	2	6		2	2	1		1	2	2	1	2	2	2	2	2	2	27	10.23	1.88	10.09	4	1371				99	Patró celíac que normalitza amb DSG.		0	2	1		2		1	1
1378	NO	32	1	reintroducció gluten	2	5		2	2	1		1	2	2	1	1	1	2	2	2	2	27	4.43	10.29	5.14	1	1378	2	4	8	5	intolerancia F+S. privada en seguiment (esteve)		0	1	1	90	1	1	1	1
1379	NO	47	1	simptomax	2	7		2	1	1		1	2	2	1	2	2	2	2	2	2	14	4.09	3.34	15.89	4	1379	1	2	4	16	simtomax		0	2	1	99	2	99	1	2
1380	SI	58	1		2	2	1	2	2	1		2	2	1	2	1	2	1		2	2	27	11.87	2.68	24.38	4	1380			3	10	Anemia atribuida a HP (erradicado en 2008, con 18%LIES). Se descarta SGNC (2016).		0	2	1	0	2	0	1	1
1381	SI	69	1		1	1	1	1	1	1	2	2	2	2	2	1	1	2		2	2	11	6.32	8.81	39.32	2	1381			3	5	mujer e hijas celiaca , con lo que puede hacer diesta baja en gluten		1	1	1	0	2	0	1	1
1383	NO	30	1		1	1.2		2	1	1		1	1		2				2	2	2	7	2.83	5.29	23.53	4	1383			4	14			0	2	1	99	2	99	1	1
1384	NO	29	1		2	1		2	1	1	-1	-1	-1	-1	-1	-1	-1	-1	2	2	2	16	4.88	2.53	33.23	1	1384	1	2	4	13	Simtomax negatiu			1	1	99	1	99	1	1
1387	SI	59	2	reintroduccion gluten	2	11.7		1	1	3	2	1	1	2	2	2	2	2	2	2	2	14	14.27	7.37	44.26	4	1387			3	5	Ara fa dieta amb gluten evolucio inicialment serologia superpositiva amb un altre centre		0	2	2	0	2	0	2	2
1388	NO	65	2	Post-DSG	1	3		2	2	3		1	1	2	2	2	2	2	2	2	2	57	7.06	25.17	1.75	1	1388	1	3	1	4	Celíac Marsh 1. Ara amb dieta sense gluten. Milloria clinica, no histologica		0	1	2	1	1	1	2	2
1392	SI	9	1		2	5		2	1	4	1	1	1	2	2	2	0	0	2	2	2	12	5.28	16.48	33.85	2	1392			11	5	Marsh 1 celiaca		0	1	2	95	2	95	4	1
1393	SI	4	1		2	5		2	1	1	-1	-1	-1	-1	-1	-1	-1	-1	2	1	2	15	7.91	2.6	39.78	4	1393			4	13	desconec estudi genetic , que poso??			2	1	99	2	99	1	1
1399	NO	38	1		1	6		2	2	1		1	1	2	2				1	2	2	47	5.55	1.58	12.26	4	1399			3	10	enteritis por AINEs?		0	2	1	0	2	0	1	1
1400	NO	68	1		2	1.2		2	1	1		2	2	2	2	2	2	2		2	2	18	5.68	2.14	42.97	4	1400			11	11	pendent resposta a DSG per descartar SGNC (seguiment FFB)		1	2	1	95	2	95	1	1
1409	NO	29	1	screening familiars 1r grau	2	1.5		1	1	1		1	2	2	1	1	1	2		2	2	7	5.07	4.76	20.51	4	1409			4	16	malab sucres		0	2	1	99	2	99	1	1
1414	SI	55	1		2	3		2	2	1		2	2	1	2	1		1		2	2	26	9.62	2.35	24.07	4	1414			4	13			0	2	1	99	2	99	1	2
1417	NO	11	2		2	1.2		2	1	1	-1	-1	-1	-1	-1	-1	-1	-1	2	2	2	16.7	2.71	8.93	14.64	2	1417			4	5				1	1	99	2	99	1	1
1419	SI	29	1		2	1.5		2	2	1		2	2	2	2	2	2	2	2	2	2	26	13.26	5.17	12.49	4	1419			4	13			0	2	1	99	2	99	1	1
1426	NO	25	1		2	2.7		2	2	1	-1	1	1	2	2	2	0	0	2	2	2	31	6.68	4.36	5.56	3	1426	2	4	4	13	omi 177		0	2	1	99	2	99	1	1
1427	NO	41	1		1	1.5		2	1	4	2	1	1	2	2	2	2	2	1	2	2	16	4.07	10.84	24.78	2	1427	2	4	4	5	omi 178. TTG 3,77 i ema neg. De moment no inicia DSG.		0	1	2	99	2	99	4	1
1428	NO	31	1		1	1.5		2	1	1		1	2	2	1	2	2	2		1	2	18	3.24	6.91	17.53	4	1428	2	4	4	16	omi 179		0	2	1	99	2	99	1	1
1429	NO	38	1		1	1		2	2	1		1	1	2	2	2	2	2	2	2	2	55	8.3	1.39	10.04	4	1429	2	4	4	11	omi 180		0	2	1	99	2	99	1	1
1431	SI	11	1		2	7		1	2	1	-1	1	1	2	2	2	0	0	2	2	2	40	11.23	7.01	23.07	4	1431	1	2	3	10			0	2	1	0	2	0	1	2
1437	NO	35	1		2	5		2	4	2	1	1	2	2	1	2	2	2	0	2	2	-1	10.19	10.49	1.18	1	1437	1	3	0	1			0	1	2		1		2	1
1438	NO	22	1		2	1		2	1	1		1	1							2	2	23	1.27	1.38	21.49	4	1438	2	4	4	14	OMI-182		0	2	1	99	2	99	1	1
1439	NO	64	1	losartan o valsartan?	2	5		2	1	1		-1								2	2	21	4.12	6.7	21.66	4	1439			4	25	losartan o valsartan?			2	1	99	2	99	1	1
1440	NO	24	1		1	1		2	4	4	2	1	1	2	2	0	0	0	0	2	2	-1	10.14	25.44	5.46	1	1440	1	3	-1	1			0	1	2		1		4	1
1446	SI	40	1		1	1		2	1	1	-1	1	1	1	2	2	0	2	2	2	2	21	13.33	2.24	8.12	4	1446			4	14			0	2	1	99	2	99	1	1
1452	SI	43	1		2	1.2		-1	1	1		1	1	2	2	2	2	2	-1	2	2	10	4.23	7.69	13.46	4	1452			4	14	erradica parasits previament sense desaparició de diarrea		0	2	1	99	2	99	1	1
1453	NO	72	1		2	1		2	1	1	-1	-1	-1	-1	-1	-1	-1	-1	2	2	2	9	1.48	5.41	40.14	4	1453			4	13				2	1	99	2	99	1	1
1457	SI	22	1		2	5		2	1	1		1	1		2					2	2	13	13.02	15.47	30.9	2	1457			4	18			0	1	1	99	2	99	1	1
1459	NO	38	1		1	1		2	1	1		1	1		2				2	1	2	12	4.63	10.2	4.19	1	1459	2	4	4	5	fernando visita agost 2018????		0	1	1	99	1	99	1	1
1463	NO	16	1		1	5			1	1		2	2		2				2	2	2	15	2.65	16.28	19.95	2	1463			-1	13			1	1	1		2		1	1
1466	SI	67	1		2	1		2	2	1	-1	1	1	2	2	2	0	0	2	1	2	40	15.85	0.72	14.02	4	1466			11	11			0	2	1	95	2	95	1	1
1469	SI	46	1		1	2		2	1	1	0	1	1	2	2	0	0	0	0	2	2	4	4.41	9.3	23.2	2	1469			4	18			0	1	1	99	2	99	1	1
1470	SI	11	1		1	5		2	4	2	-1	-1	-1	-1	-1	-1	-1	-1	2	2	2	0	19.6	23	2.1	1	1470	1	3	11	1	ha començat ara la DSG per tant no valoro resposta		0	1	2	95	1	95	2	1
1471	SI	12	1		1	5		1	4	4	1	1	1	2	2	2	0	0	2	2	2	0	26.03	33	1.97	1	1471	1	3	11	1			0	1	2	95	1	95	4	1
1477	SI	37	1	¿dieta normal?	1	1		2	1	1		1	1	2	2	2	2	2	2	2	2	24	2.55	4.43	19.62	4	1477			6	14	autodiagnosticado, dietas raras		0	2	1	90	2	1	1	1
1482	NO	4	1		2	13		2	4	3	1	1	2	1	1	0	0	0	2	2	2	0	17.34	24.87	14.07	2	1482	1	2	1	1			0	1	2	1	2	1	2	1
1484	NO	38	1		1	1,2,5		2	1	1		1	1	2	2	2	2	2		1	2	12	1.15	2.73	16.02	4	1484			4	14	erradica HP. Pdte test intol sucres		0	2	1	99	2	99	1	1
1485	SI	38	2	post erradicacio previa no cito	2	3		2	1	1	-1	2	2	2	2	1	1	2	2	2	2	11	8.16	2.87	18.84	4	1485			4	7			1	2	1	99	2	99	1	2
1510	NO	53	1		2	14		2	2	1		1	1						2	2	2	28	10.44	0.99	4.16	3	1510			4	10			0							2
1551	SI	74	2		2	5		2	1	1		1	2	2	1					2	1.0	12	3.75	0.79	42.52	4	1551			4	16			0							1
21		16	-1		1	14		1	12	1		1	1						2	2	1		-1	-1	-1	-1	21			-1	99			0		1				1	2
78		6	1		1	6		1	1	1	-1	1	1	-1	-1	-1	-1	-1	2	2	1	13	4.25	9.69	20.97	2	78	1		11	11			0	1	1	95	2	95	1	1
90	NO	44	1		1	1	1	1	1	1		1	1	2	1	2	2	2	1	1	1	21	2.82	4.51	37.8	4	90	1	3	3	10			0	2	1	0	2	0	1	1
156	NO	33	1		2	2		2	2	4	-1	2	2	1	2	1	2	1	2	1	1	38	8.76	1.05	21.14	4	156	2	4	4	7	tTG 2.2 EmA neg. tTG seguiment 1.02; Eradicació HP. Ptes seguiment		0	2	2	99	2	99	4	1
279	NO	63	1		1	5		2	2	1		1	1		2					2	1	29	5.88	6.56	21.58	4	279			4	6	Blastocystis hominis		0	2	1	99	2	99	1	1
312		53	1		1	1.2		2	2	1		1	1		2					1	1	37.9	7.19	12.07	8.2	1	312			11	5	Ptes de FGS control; mejoria clinica parcial con DSG		0	1	1	95	1	95	1	1
324	NO	53	2	Post-DSG	2	3		2	3	1		2	2	2	2	1	1	2	2	2	1		7.6	1.1	12.36	4	324			-1	13	dieta sin gluten, antecedents de marsh 3a amb serologia negativa. Blastocistis OD atrofia no filiada+SGNC		0	2	1		2		1	2
331	NO	53	1		1	1.2		2	2	1		1	2		1				2	2	1	30	7.34	7.3	22.36	4	331			4	13	Metaplasia intestinal en antro		0	2	1	99	2	99	1	1
369		16	1		2	2		2	12	1	-1	2	2	2	2	2	2	2	-1	1	1	0	8.24	6.86	22	4	369	2	1	4	6	Control sano giardias		0	2	1	99	2	99	1	1
393	NO	34	2	post erradicacio HP	2	1.2		2	2	1		2	2	1	2	1	2	1	2	2	1	25.7	4.08	1.71	22.3	4	393			4	7	IF156; control post-erradicar Hp. (38 a 25,7%)		0	2	1	99	2	99	1	1
439	NO	60	1	Irbesartan	1	3		2	2	1		2	2	2	2	2	2	2	2	2	1	36	5.05	15.57	17.66	2	439			4	25			0	1	1	99	2	99	1	2
512		13	1		1	2.4		2	1	1		-1								1	1	0	4.11	7.22	46.29	4	512			4	13				2	1	99	2	99	1	1
573		4	1		1	13		2	2	2	-1	1	1	-1	2	2	0	0	2	2	1	39	1.57	9.47	29.92	2	573			5	3	deficit Ig A		0	1	2	1	2	1	2	1
586	NO	37	1	screening familiars 1r grau	2	3		1	2	1		1	1	2	2	2	2	2	2	2	1	50.8	4.12	4.11	8.97	3	586			4	13			0	2	1	99	2	99	1	2
620	NO	1	1		1	10		2	12	2	1	1	1	2	2	2	0	0	2	2	1	19	4.54	4.41	69.05	4	620			4	6	tTG 67; EmA+. Seguiment amb DSG amb negativització de marcadors.		0	2	2	99	2	99	2	2
631	SI	4	1		2	13		2	4	2	1	1	1	2	2	2	0	0	2	2	1	0	23.86	25.98	9.31	1	631	1	2	1	1			0	1	2	1	1	1	2	1
635	NO	47	1	seguiment EL	2	3		2	2	1		2	2	1	2	1	2	1	2	2	1	26	11.09	2.53	8.36	3	635			4	13			0	2	1	99	2	99	1	2
643	NO	63	1		2	1		2	9	1		1	2	1	2	1	2	1	2	1	1	0	8.84	17.79	8.91	1	643			4	25	Olmesartan, diarrea, giardias y HP		0	1	1	99	1	99	1	1
646	NO	2	1		1	1,4,5		2	1	4	1	1	1	-1	-1	-1	-1	0	2	2	1	0	11.11	13.26	40.4	2	646			4	5			0	1	2	99	2	99	4	1
654	NO	42	1		2	2		2	1	1		1	1	2	2	2	2	2	2	2	1	7	96.39	9.48	24.47	2	654			4	5	blastocistis i dientamoeba		0	1	1	99	2	99	1	1
672	SI	33	1		1	1.2		2	2	1	0	1	1	0	2	0	0	0	2	2	1	48	23.91	2.9	3.1	3	672			4	11			0	2	1	99	2	99	1	1
690	SI	13	1		1	4		2	4	2		1	1		2				2	1	1	-1	10.71	10	8.39	1	690	1	2	1	1			0	1	2	1	1	1	2	2
697	SI	56	1		2	2		2	1	1		1	1		2				2	2	1	20	11.01	3.23	24.1	4	697			4	14	Blastocystis hominis		0	2	1	99	2	99	1	1
705	SI	44	1		2	3		0	1	1	-1	1	2	-1	1	1	2	1	2	2	1	24.9	16.31	3.04	4.44	3	705			4	16			0	2	1	99	2	99	1	2
750	NO	58	1		2	1		2	12	1		1	1	2	2	2	2	2	1	1	1	0	3.93	6.02	32.4	4	750	1	2	4	6	erradica giardias i hp alhora. Gastro control posterradicació dic 2014 Marsh 0 23% LIES (sin citometria)		0	2	1	99	2	99	1	1
835	NO	64	1		1	1,2,5		2	2	1		1	1	2	2	2	2	2	2	2	1	28	4.37	13.49	17.38	2	835			4	5	campilobacter yeyuni. Gastro previa 2012 28%LIES (igual que actual)		0	1	1	99	2	99	1	1
841	NO	77	1		2	1.2		1	1	1		1	1						2	2	1	13	3.26	2.8	38.87	4	841			4	6	Blastocystis hominis		0	2	1	99	2	99	1	1
848	SI	2	1		2	4		2	1	1		1	1	2	2	2	2	2	2	2	1	16	1.22	21.82	23.64	2	848			4	18			0	1	1	99	2	99	1	2
872	NO	39	2	Post-erradicació HP	2	3		2	2	1		2	2	1	2	2	2	2		2	1	60	8.45	3.24	7.74	3	872			4	10	Previa a erradicacio 41,21% LIES (ara 60%)		0	2	1	99	2	99	1	2
891	SI	62	1		2	2		2	2	1	-1	1	1	2	2	2	0	0	2	2	1	29	8.05	6.45	33.33	4	891			4	11	enteritis amb parasits tot i que porta olmetec es pot catalogar de olmesartan ???		0	2	1	99	2	99	1	1
895	SI	53	1		2	2	1	2	2	1		1	2	2	1	2	2	2	2	2	1	57	15.54	5.55	5.07	3	895	2	4	3	10			0	2	1	0	2	0	1	1
906	SI	49	1		2	2.3		1	1	1		-1							1	2	1	15	7.55	5.63	16.88	4	906			4	13				2	1	99	2	99	1	1
919	NO	34	1		2	2		2	4	1		2	2	1	2	1	2	1	2	2	1	50	12.35	39.5	5.33	1	919	1	3	2	1			0	1	1	1	1	1	1	1
959	SI	42	1		2	2		1	1	1	-1	1	2	-1	1	2	1	2	2	2	1	0	5.99	1.69	41.24	4	959			4	16			0	2	1	99	2	99	1	1
973	NO	38	2	seguiment EL (no han fet res)	2	3		1	2	1		1	1	2	2	2	2	2	2	2	1	26	4.25	3.08	29.68	4	973			4	13			0	2	1	99	2	99	1	2
975	SI	48	1		2	2, 3		2	1	1		1	1	2	2	2	2	2	2	2	1	19.1	8.21	0.89	20.87	4	975			4	6	Giardias		0	2	1	99	2	99	1	1
1082	NO	81	1		2	1.3		2	1	1	2	2	2	2	2	1	1	2	1	2	1	0	4.72	5.57	29.87	4	1082	1	2	4	12	SINTOMAX. Diamentobea, AINES i metformina		1	2	1	99	2	99	1	1
1088	NO	23	1		2	2		2	2	3	1	1	1	2	2	2	2	2	2	2	1	48	11.45	36.5	14.14	2	1088	1	3	5	3			0	1	2	1	2	1	2	1
1093	SI	3	1		1	1		2	1	3	1	1	1	1	2	2	2	2	2	2	1	14	13.18	22.79	33.69	2	1093	-1	-1	4	5	pendent erradicar parasits		0	1	2	99	2	99	2	1
1156	NO	44	1		1	1		2	1	1	-1	1	1	2	2	2	0	0	2	2	1	24	4.09	6.85	19.35	4	1156	2	1	3	14			0	2	1	0	2	0	1	1
1182	SI	33	1		2	1.2		2	1	1		2	2	2	2	2	2	2	2	2	1	12	5.14	3.47	27.55	4	1182			4	12	malabs L+F+S		1	2	1	99	2	99	1	1
1188	NO	56	2	Post-DSG	2	3		2	2	1		2	2	2	2	1	1	2	2	2	1	63	7.11	2.85	8.69	3	1188			-1	13	dieta sin gluten, antecedents de marsh 3a amb serologia negativa. Blastocistis OD atrofia no filiada+SGNC		0	2	1		2		1	2
1374	NO	42	1		1	1		2	1	1	-1	1	1	2	2	2	0	0	2	1	1	20	1.65	8.66	28.16	2	1374			11	11	ara ha començat DSG poso seguiment perque no se com respon		0	1	1	95	2	95	1	1
1424	NO	66	1		2	3		2	2	1	-1	1	2	0	1	2	0	0	2	1	1	27	5.81	8.29	27.42	4	1424			4	11			0	2	1	99	2	99	1	2
1434	NO	42	1		2	6 7		2	2	1	-1	1	1	-1	-1	2	0	0	2	2	1	34	10.83	1.11	6.71	3	1434			4	11	ara erradicaran HP		0	2	1	99	2	99	1	1
1795	SI	66	1		1	2		2	1	1		1	2	2	1				2	1	-1.0	24	6.64	2.07	16.03	4	1795			4	13	marsh O , tot negatiu DQ8 positiu		0							1
1796	NO	21	1		2	1		2	1	1		1	2	2	1				2	2	-1.0	17	1.97	19.51	30.49	2	1796			4	5	Marsh 0 amb augment gammadelta		0							1
1798	NO	2	1		2	4		-1	4	2		-1	-1	-1	-1				2	2	-1.0		16.5	6.22	3.63	3	1798			-1	1	MARSH 3 c amb citometria disminucio CD3		0							2
1799	NO	63	1		1	1		1	1	1		1	2	2	1				2	1	-1.0	20	3.7	7.62	8.97	3	1799			4	13	Clinica sense prova DSG		0							1
1800	NO	27	2		2	3		2	3	1		2	2	1	2	1	2	1	2	2	-1.0	29	7.93	57	2.18	1	1800				2	Post-CADER, crida atencio estudi genetic negatiu		0							2
1802	SI	48	1		1	1		2	1	1		1	1	2	2				2	2	-1.0	15	6.35	5.52	4.94	3	1802			4	13	Marsh 0 amb clinica sense prova gluten		0							1
1803	SI	40	2		2	2		2	1	1		1	2	2	1	2	2	2	2	2	-1.0	18	12.16	2.5	8.45	3	1803			4	13	Marsh 0 amb clinica sense prova		0							1
1804	NO	19	1		2	2		2	2	1		1	2	2	1	1	1	2	2	1	-1.0	29	7.21	1.03	14.38	4	1804			4	13	Marsh 1 amb HP pendent erradicar		0							1
1806	NO	23	1		2	3		2	1	1		1	1	2	2	2			2	2	-1.0	20	2.83	1.67	31.67	4	1806			4	14	Prima celiaca, sense clinica		0							2
1808	SI	48	1		2	14		2	1	1		1	2	2	1	1	2	1	2	2	-1.0	12	15.4	1.96	21.98	4	1808			4	16	la clinica es ostoporosis atribuida a altres factors		0							2
1809	SI	19	1		2	3.5		2	1	1		1	1	2	2	2			2	2	-1.0	8	7.07	1.55	8.32	3	1809			4	13	marsh 0 amb clínica sense prova		0							99
1811	SI	4	1		2	5		2	2	4	1	1	1	2	2	2			2	2	-1.0	32.4	10.45	14.72	23.93	2	1811			4	3	????MarshI , ATG, AEA positiu, cosina celiaca		0							1
1812	NO	45	1		2	1		2	1	1		1	2	2	1	2			2	2	-1.0	6	1.18	2.63	30.26	4	1812			4	13	Marsh 0 amb clinica sense prova		0							1
1813	NO	44	2		2	2		2	1	1		1	1	-1	-1	2			2	2	-1.0	6	1.79	3.8	36.7	4	1813				5	millora histologica amb la DSG , millora parcial clinica , citometria normal		0							1
1814	SI	49	1		2	2		2	1	1		1	1	2	2	2			2	2	-1.0	11	4.87	1.72	25.09	4	1814				19			0							1
1815	NO	25	2		2	3		2	1	4	-1	1	1	2	2	2			2	2	-1.0	17	2.35	49.61	11.81	2	1815			2	2	Post-CADER		0							2
1816	SI	46	2		2	3		2	3	4	-1	1	1	2	2	2			2	2	-1.0		14.74	37.68	0.85	1	1816			2	2	celiaca amb millora lleu de l'atrofia per poca adherencia		0							2
1819	SI	13	1		1	2		2	2	3	1	1	1	1	2	2			2	1	-1.0	64	22.07	20.27	4.57	1	1819			4	3	Marsh I ATG,AEA ara erradica HP		0							1
1820	SI	12	1		1	5		2	1	1		1	2	1	1	2			2	2	-1.0	12	3.92	13.85	40	2	1820			4	5	Marh O amb augment gammadelta		0							1
1822	NO	63	2		2	8, 11		-1	2	1		1	1	-1	-1	2			2	2	-1.0	32	6.84	10.14	2.54	1	1822				2	??? 4 any fins la millora		0							99
1823	SI	31	1		2	3		2	1	1		1	1	2	2	2			2	1	-1.0	19	13.5	2.26	3.86	3	1823			4	14	Marsh 0 asintomatic		0							2
1825	NO	36	1		1	6		2	2	1		1	2	1	1	2			2	1	-1.0	28	1.9	2.2	60	4	1825			4	13	Marsh 1 amb HP pendent d'erradicar		0							1
1827	NO	41	2		2	2		2	2	1		1	2	1	1				2	2	-1.0	29	4.54	3.09	6.79	3	1827			4	13	persiste enteritis linfocitica tras retirada AINES. Sintomax positivo no feta prova sense gluten		0							1
1828	SI	56	1		1	1		2	2	1		1	2	2	1				2	1	-1.0	25	11.34	1.92	36.96	4	1828			4	13	Marsh 0 sense prova		0							1
1830	NO	57	1		2	2		2	2	1		1	1	2	2				2	2	-1.0	41	3.47	0.48	13.88	4	1830				13	Marsh 1 acaba de iniciar dieta sin gluten		0							1
1831	SI	36	1		1	3		2	2	1		1	1	2	2	2			1	2	-1.0	43	11.71	0.87	2.37	3	1831			4	13	Marsh 1 pendent de seguiment		0							2
1832	NO	62	2		1	3		2	1	1		1	-1	-1	1	-1			2	2	-1.0	20	6.31	23.68	16.2	2	1832			2	3	pacient amb enteritis linfocitica bona resposta clinica e histologica dieta a la DSG. No tnc citometria inicial		0							2
1834	NO	14	1		2	2		1	3	2		2	2	1	1				2	2	-1.0		??				1834				1	Marh 3 acaba iniciar DSG, no trobo citometria		0							1
1839	NO	40	1		2	2		2	1	1		2	2	2	2	2			2	2	-1.0	18	4.75	11.53	18.79	2	1839			4	5	Marh O amb augment gammadelta		1							1
1840	SI	60	1		2	2		2	1	1		2	2	1	2				2	2	-1.0	23	8.89	11.7	2.11	1	1840				5	marsh O amb patro citometric		1							1
1841	SI	64	1		1	2		2	1	1		1	1	2	2	2			2	1	-1.0	6	2.36	6.02	37.35	4	1841			4	13	Marsh 0 pendent d'erradicacio i despresprova sense gluten		0							1
	SI	39	2	post erradicacio HP	1	2		1	1	-1	-1	1	1	2	2	2	2	2	-1	2	-1	20	7	1.4	16	4				4	7	sin seguimiento serologico. OMP 40/dia. Zabana.		0	2		99	2	99		1
		27	2	post DSG	1	1.5		2	2	1	-1	1	1	-1	-1	0	0	0	2	2	-1	30	6.3	2	13	4				11	13	inicialment atrofia millora histologica no clinica no citometria, vasculitis		0	2	1	95	2	95	1	1
5		24	1		2	3		1	4	2	-1	1	1	-1	-1	2	0	0	2	2	-1	0	18.9	16.66	0.68	1	5	1	3	11	1	es va iniciar DSg y no se resposta		0	1	2	95	1	95	2	2
6		27	1		2	6		2	2	2	1	1	1	0	2	2	0	0	2	2	-1	65	14.08	26.73	2.83	1	6	1	3	1	3	Inició DSG con mejoria clínica y tTG 11. Respuesta clínica , serologica a DSG en la segunda no tenemis citometria. Se va a Ecuador.		0	1	2	1	1	1	2	1
15		38	2		1	1		2	2	1	-1	2	2	0	2	2	0	0	2	2	-1	31.5	13.2	6.96	7.4	3	15	1	2	4	11	Hace dieta normal y está asintomático; No filiado; Se descartó celiaquia..		0	2	1	99	2	99	1	1
18		5	1		2	4		2	3	2	-1	1	1	0	-1	0	0	0	2	2	-1	0	-1	-1	-1	-1	18			11	1			0		2	95		95	2	2
19		2	1		1	13		2	4	2	-1	1	1	-1	2	2	0	0	2	2	-1	0	-1	-1	-1	-1	19			1	1	Gastritis linfocitica		0		2	1		1	2	1
20		45	1		1	3		1	1	4	2	1	1	-1	2	2	0	0	2	2	-1	13	14.6	5.3	10.5	4	20	2	1	4	14	Fam 1er grado con tTG+ 2.2 repetida. Ema-. Asintomático		0	2	2	99	2	99	4	2
25		5	1		2	1		1	4	2	1	1	1	-1	-1	2	0	0	2	2	-1	0	12	17	3.6	1	25	1	2	1	1	pacient amb celiaca patro citometric aument gammadelta a normal		0	1	2	1	1	1	2	1
29		47	1		2	3		1	1	1	-1	1	1	-1	-1	2	0	0	2	2	-1	19.6	3.54	6.8	27.11	4	29	2	1	4	14			0	2	1	99	2	99	1	2
44		4	1		2	13		2	4	2	1	1	1	-1	2	2	0	0	2	2	-1	0	-1	-1	-1	-1	44			11	1			0		2	95		95	2	1
49		33	1		2	2		2	1	1	-1	2	2	0	2	1	2	1	-1	2	-1	-1	4.6	3.36	30.54	4	49	2	4	6	19	Mejoria previa con DSG. Se reintroduce gluten y biopsias; Genetica neg. Bx normal con dieta normal..		1	2	1	90	2	1	1	1
58		1	1		2	13		2	4	2	1	1	1	-1	2	2	0	0	2	2	-1	0	20.07	29.59	3.53	1	58	1	2	1	1			0	1	2	1	1	1	2	1
63		1	1		2	13		2	4	2	1	1	2	-1	1	-1	0	0	-1	2	-1	0	11.5	44.2	3.84	1	63	1	3	1	1			0	1	2	1	1	1	2	1
64		10	1		2	4		2	2	2	1	1	1	-1	2	0	0	0	2	1	-1	36.6	11.59	31.44	4.83	1	64	1	2	6	1	celiaquia, tTG 37, EmA+ >1/5. Hp erradicado. . Se reintroduce gluten con biopsia: Marsh 3a. (IF264)		0	1	2	90	1	1	2	2
67	NO	32	1	screening familiars 1r grau	1	3		1	1	1		1	1	-1	-1	-1			2	2	-1	0	1.87	6.34	23.87	4	67	2	4	4	14	sin hta electronica en hcis		0	2	1	99	2	99	1	2
68		3	1		1	4		2	4	2	-1	1	1	0	2	2	0	0	2	2	-1	0	21.2	19.2	3.09	1	68	1	3	1	1			0	1	2	1	1	1	2	2
79		2	1		2	13		2	4	2	-1	1	1	-1	2	2	0	0	2	2	-1	0	16.44	17.57	13.31	2	79	1	2	6	1			0	1	2	90	2	1	2	1
86		6	1		2	7		1	4	2	1	1	1	-1	2	2	0	0	2	1	-1	0	4.51	22.48	4.11	1	86	1	3	2	1			0	1	2	1	1	1	2	2
88		1	1		2	4		2	4	2	-1	1	1	-1	-1	2	0	0	2	2	-1	0	20.44	20.83	12.97	2	88	1	2	1	1			0	1	2	1	2	1	2	2
94		1	1		2	13		2	4	2	-1	-1	-1	-1	-1	-1	0	0	2	2	-1	0	17.45	32.65	1.7	1	94	1	2	1	1			0	1	2	1	1	1	2	1
108		35	2	reintroduccion gluten	2	1		2	2	1	-1	1	1	-1	-1	2	2	2	2	2	-1	29	7.99	1.86	27.32	4	108	2	4	3	10	EL por Hp. EL 55% con respuesta histológica a la erradicación HP (21%) - estaba con DSG, inicialmente parecia respuesta posteriormente no . Control tras reintroducir gluten,		0	2	1	0	2	0	1	1
120		4	1		1	3		1	1	4	1	1	1	-1	2	0	0	2	2	2	-1	22.6	6.44	27.24	12.27	2	120	1	2	4	5	EmA+>1/5; tTG 7,4		0	1	2	99	2	99	4	2
121		2	1		2	1		2	2	3	1	1	1	-1	2	2	0	0	2	2	-1	70	17.81	33.57	19.53	2	121	1	2	1	3			0	1	2	1	2	1	2	1
133		32	1		2	3		2	4	2	1	1	2	-1	1	1	1	2	2	1	-1	0	28.94	55.07	0.94	1	133	1	3	1	1			0	1	2	1	1	1	2	2
145		53	1		2	2		1	2	1	-1	1	1	0	2	2	0	0	2	2	-1	30	13.77	18.4	1.98	1	145	2	1	6	5	OMI-43 Iniciamos DSG. Respuesta clínica. Pido FGS control (10-5-2013)		0	1	1	90	1	1	1	1
181		2	1		1	13		2	4	2	1	-1	-1	-1	-1	-1	-1	-1	2	2	-1	0	11.3	28.26	2.15	1	181	1	3	6	1			0	1	2	90	1	1	2	1
183		34	1		2	1,3, 5, 9		2	4	2	-1	1	2	-1	1	1	1	2	2	1	-1	0	7.55	36.9	1.87	1	183	1	3	1	1	OMI-52		0	1	2	1	1	1	2	1
189		2	1		2	4		2	4	2	1	1	1	-1	2	2	0	0	2	2	-1	0	12.16	19.32	10.14	2	189	1	2	1	1	GASTRITIS LINFOCITCA		0	1	2	1	2	1	2	2
203		38	1		2	3		1	3	3	1	1	1	0	2	0	0	0	2	2	-1	0	11.22	25.39	5.73	1	203	1	2	11	1			0	1	2	95	1	95	2	2
208		4	1		2	3		1	4	2	1	1	1	-1	2	2	0	0	2	2	-1	0	15	14.94	3.77	1	208	2	1	1	1			0	1	2	1	1	1	2	2
209		47	1		2	3		1	2	1	-1	1	1	2	2	2	2	2	2	1	-1	31	2.27	3.97	11.72	4	209	2	1	4	11			0	2	1	99	2	99	1	2
210		16	1		2	3		1	1	-1	-1	-1	-1	-1	-1	-1	-1	0	2	1	-1	0	5.33	16.01	11.16	2	210	2	4	4	5				1		99	2	99		2
217		47	2	post res	2	3		1	2	1	-1	1	2	-1	1	2	2	2	2	1	-1	26	4.69	34.75	4.64	1	217	2	1	4	5	OMI57		0	1	1	99	1	99	1	2
232		33	1		1	2		2	2	1	-1	2	2	2	2	2	2	2	2	2	-1	68	14.9	20.76	5.84	1	232	-1	-1	6	1	OMI60; Bx previa con atrofia parcial leve.		0	1	1	90	1	1	1	1
243		24	1		2	2		2	4	2	1	1	1	0	2	0	0	0	2	2	-1	0	8.52	8.6	2.77	1	243	1	2	1	1			0	1	2	1	1	1	2	1
244		1	1		2	13		2	4	2	1	1	1	-1	2	2	0	0	2	2	-1	0	11.39	32.53	3.93	1	244	1	2	1	1			0	1	2	1	1	1	2	1
245		6	1		2	5		1	4	2	1	1	1	0	-1	2	0	0	-1	2	-1	0	8.02	31.23	2.33	1	245	1	3	6	1			0	1	2	90	1	1	2	1
246		36	1		2	6		2	1	1	-1	1	2	-1	1	-1	0	0	-1	2	-1	0	5.05	2.65	12.05	4	246	2	4	4	16			0	2	1	99	2	99	1	1
251		10	1		2	4		2	4	2	-1	1	1	0	2	0	0	0	2	2	-1	0	8.45	21.88	2.79	1	251	1	2	6	1			0	1	2	90	1	1	2	2
254		29	2	post reintroduccio gluten	2	1		2	2	-1	-1	-1	-1	-1	-1	-1	-1	-1	-1	2	-1	29	5.65	6.68	13.68	4	254			-1	13	Reintroduccion gluten (privada); Sensibilidad al gluten no celiaca? NO tengo historia		0	2			2			1
256		50	2	post dSG la primera no te cito	2	3		2	2	1	-1	1	1	-1	-1	2	0	0	2	2	-1	44	11.57	3.16	2.81	3	256			3	10	Control EL 53% post-DSG		0	2	1	0	2	0	1	2
264		11	2	post erradicacio	2	4.5		2	3	3	1	1	1	0	2	0	0	0	2	2	-1	0	9.71	21.17	5.72	1	264			11	99	IF64 Marsh 1 amb patró celiac. Control post-eradicar HP fins aquí		0	1	2	95	1	95	2	1
269	NO	39	1		1	3		1	2	4	2	1	1	2	2	2	2	2	-1	1	-1	33	3.66	3.56	15.67	4	269	2	1	4	7	TTG 4,6, Ema neg, gliaDP neg		0	2	2	99	2	99	4	2
274		8	1		1	3		1	1	1	-1	1	2	0	1	2	2	2	2	2	-1	0	4.24	8.62	48.62	2	274			4	5			0	1	1	99	2	99	1	2
275	NO	31	1		2	1,3,7		2	2	1		1	2	2	1	1	1	2	2	2	-1	35.3	2.62	4.62	47.69	4	275			6	10	Gastritis linfocítica+colitis indeterminada. Milloria clínica amb DSG, desprès amb dieta normal no va empitjorar.		0	2	1	90	2	1	1	1
285		0	1		2	13		2	4	2	1	1	1	-1	2	2	0	0	2	2	-1	0	19.7	18.73	22.6	2	285	1	3	1	1			0	1	2	1	2	1	2	1
290		7	1		1	4.5		1	2	1	-1	1	2	0	1	2	0	0	2	2	-1	30	6.93	9.04	8.23	1	290	1	2	2	3	familiares de segundo grado celiacos ( abuela, tia), gastritis linfocítica (36%)		0	1	1	1	1	1	1	1
291		5	1		2	4		2	1	4	1	1	1	-1	2	0	0	0	2	2	-1	10	5.22	7.45	59.99	4	291			4	5	tTG 4.9;		0	2	2	99	2	99	4	2
298		4	1		2	4		2	4	2	-1	1	1	0	2	2	0	0	2	2	-1	0	22.07	38.9	3.57	1	298	1	2	1	1			0	1	2	1	1	1	2	2
299		7	1		1	4		2	2	1	-1	2	2	0	2	2	2	2	2	2	-1	26	2.42	3.97	42.72	4	299			4	13	Bx previa con atrofia de vellosidades. Dieta normal.		0	2	1	99	2	99	1	2
305		35	1		1	2		2	1	1	-1	1	1	0	2	2	0	0	2	2	-1	23.8	5.25	8.44	15.47	4	305			4	14			0	2	1	99	2	99	1	1
308		46	1		2	1.2		1	3	4	2	1	1	-1	2	2	0	0	2	2	-1	0	13.3	27.67	4.22	1	308	1	2	1	1	OMI-68 familiares tercer grado con celiaca		0	1	2	1	1	1	4	1
314		10	2	res	2	5		2	1	4	-1	1	1	0	-1	2	0	0	-1	2	-1	15	4.89	12.1	32.69	2	314			4	5	Bx normal (20% LIEs) en 2010; tTG entre 2 y 8, pero previamente ATG 46, AEA + .		0	1	2	99	2	99	4	1
315		48	2	Post erradicacio	2	3		1	2	1	-1	1	1	2	2	2	2	2	2	2	-1	31.2	5.21	8.64	10.7	2	315			4	11	Control EL 31% post erradicar HP igual (ES IF 209). Buscar historia en paper		0	1	1	99	2	99	1	2
319		1	1		2	13		2	4	2	1	1	1	0	2	0	0	0	2	2	-1	0	12.54	42.49	15.1	2	319	1	1	1	1			0	1	2	1	2	1	2	1
320		5	1		2	4		2	4	2	1	1	1	-1	2	2	0	0	2	2	-1	0	12.84	16.6	4.8	1	320	1	2	2	1			0	1	2	1	1	1	2	2
321		7	1		2	4		2	3	2	1	1	1	-1	2	2	0	0	2	2	-1	0	10.62	19.31	8.68	1	321	1	2	1	1			0	1	2	1	1	1	2	2
325		0	1		2	1		2	4	2	1	1	1	-1	2	0	0	0	2	2	-1	0	23.5	9.17	2.04	1	325			1	1	Gastritis linfocítica		0	1	2	1	1	1	2	1
326		11	1		1	4		2	4	2	-1	1	1	0	2	2	0	0	2	2	-1	0	9.2	32.54	2.61	1	326	1	2	11	1			0	1	2	95	1	95	2	2
337		62	2	post DSG	2	3		2	2	1	-1	1	1	0	2	0	0	0	2	2	-1	92	17.19	8.29	4.18	3	337			3	10	fa un any DSG inicialment millora clinica y despres no		0	2	1	0	2	0	1	2
341		2	1		1	4		1	4	2	1	1	1	-1	2	2	0	0	2	-1	-1	0	19.66	31.13	3.45	1	341	1	3	1	1			0	1	2	1	1	1	2	2
344	NO	33	1		1	7		2	4	2		1	1	2	2	2	2	2	-1	2	-1	0	15.9	39.77	1.22	1	344	1	3	1	1	OMI 71. CELIAC SENSE BX POST. ROSI. PERDUT		0	1	2	1	1	1	2	2
350		31	1		2	5		2	1	1	-1	1	2	-1	2	1	2	1	2	2	-1	0	6.3	2.35	44.34	4	350	2	4	4	14	Control		0	2	1	99	2	99	1	1
376		56	1		2	10		2	2	1	-1	1	1	-1	-1	2	0	0	2	1	-1	50	5.39	2.09	34.04	4	376			8	7	LIES 36% post erradicación Hp que no te citometria , millora amb DSG		0	2	1	90	2	1	1	2
381		1	1		1	13		2	4	2	1	1	1	-1	2	2	0	0	2	2	-1	0	17.6	15.77	10.24	2	381	1	3	1	1			0	1	2	1	2	1	2	1
388		3	1		2	13		1	4	2	1	1	1	-1	1	2	0	0	2	2	-1	0	12.12	26.77	10.26	2	388	1	2	1	1			0	1	2	1	2	1	2	1
402		50	1		2	2.5		2	2	1	-1	1	2	2	1	2	2	2	2	2	-1	33	5.84	2.26	17.71	4	402			4	13			0	2	1	99	2	99	1	1
412		3	1		1	10		2	1	1	-1	1	2	-1	1	1	2	1	2	2	-1	0	3.42	19.6	32.85	2	412			4	5			0	1	1	99	2	99	1	2
419	NO	38	1		1	14		1	2	1		1	1	2	2	2	2	2	-1	1	-1	35	6.44	11.23	17.87	2	419			4	13	TE bx seguiment març 2014 (44% LIES, HP+, sense cito).		0	1	1	99	2	99	1	2
423		54	2	post DSG	2	3		1	2	1	-1	1	1	0	2	0	0	0	2	2	-1	43	6.21	22.84	7.55	1	423			-1	99	Control EL con patrón celiaco tras 1 año con DSG. IF-145. fins aquí		0	1	1		1		1	2
431		31	1		1	2		1	4	2	1	1	1	-1	2	2	0	0	2	2	-1	0	11.98	11.92	18.54	2	431	1	2	6	1	Gastritis linfocítica		0	1	2	90	2	1	2	1
433		15	1		2	5		2	1	1	-1	1	1	-1	2	2	0	0	2	2	-1	22	6.4	18.47	8.04	1	433			4	13			0	1	1	99	1	99	1	1
437		7	1		2	4.5		2	4	4	1	1	2	0	1	2	2	2	2	2	-1	0	12.89	20.62	9.38	1	437	1	3	6	1	tTG 8. EmA+>1/5		0	1	2	90	1	1	4	1
444		4	1		1	10		2	9	1	-1	-1	-1	-1	-1	-1	-1	-1	2	1	-1	-1	2.11	10.09	48.32	2	444			4	5	biopsies mal orientades		0	1	1	99	2	99	1	2
454	NO	51	1	dieta amb poc gluten	2	3.8		2	1	1		1	1	2	1	2	2	2	-1	2	-1	11	2.89	24.9	19.16	2	454			4	5	sense seguiment a digestiu		0	1	1	99	2	99	1	2
455		23	1		1	1.2		1	1	1	-1	1	1	-1	-1	2	0	0	2	2	-1	19	5.18	2.93	21.87	4	455			4	14	gastritis limfocítica		0	2	1	99	2	99	1	1
460		33	1		2	2		1	1	1	-1	1	1	0	2	2	0	0	2	2	-1	22	4.51	2.46	11.55	4	460			4	14	Prima celiaca.		0	2	1	99	2	99	1	1
467		10	2	posterradicacio	1	1		1	1	1	-1	1	1	0	1	2	0	0	2	2	-1	24	86.46	2.95	10.46	4	467			4	7			0	2	1	99	2	99	1	1
472		23	1		1	1.2		1	1	1	-1	1	1	-1	-1	-1	-1	-1	-1	2	-1	14	94.27	4.8	32.52	4	472			4	14			0	2	1	99	2	99	1	1
473		15	1		2	3		1	1	4	2	1	1	0	2	0	0	0	2	2	-1	21	6.62	32.79	5.75	1	473			4	5	prima celiaca; tTG 3,75 con EmA neg.		0	1	2	99	1	99	4	2
486		50	1		1	3		1	1	1	-1	1	1	0	2	2	0	0	2	2	-1	18.7	5.94	9.51	20.55	2	486			4	13			0	1	1	99	2	99	1	2
488		1	1		1	1.4		2	4	2	1	1	1	1	2	2	0	0	2	2	-1	0	16.3	24.44	4.44	1	488	1	2	1	1	gastritis linfocitica		0	1	2	1	1	1	2	1
489		2	1		1	10		2	1	1	-1	-1	-1	-1	-1	-1	-1	-1	2	2	-1	0	8.23	12.45	69.09	2	489			4	5				1	1	99	2	99	1	2
494		19	1		2	6		2	4	2	1	-1	-1	-1	-1	-1	-1	-1	2	2	-1	0	9.17	25.25	3.07	1	494	1	3	1	1	OMI-79, incluida CADER		0	1	2	1	1	1	2	1
496		4	1		1	4.5		2	4	2	1	1	1	-1	2	2	0	0	2	2	-1	0	9.59	34.42	3.61	1	496	1	2	1	1			0	1	2	1	1	1	2	1
506	NO	39	1	screening familiars 1r grau	1	3		1	2	1		1	1	2	2	2	2	2	2	1	-1	54	8.23	7.09	18.19	4	506			4	13	erradica HP sense bx post i sense seguiment		0	2	1	99	2	99	1	2
510	NO	30	1		2	2.5		2	1	1		1	2	2	1	2	2	2	-1	2	-1	24	5.2	2.48	23.86	4	510			4	16			0	2	1	99	2	99	1	1
523		24	1		2	2		2	4	2	1	2	2	2	2	2	0	0	2	1	-1	0	9.79	17.83	2.24	1	523	1	3	1	1	celiac amb genetica totalment negativa		0	1	2	1	1	1	2	1
525		24	2	post DSG no adherencia	2	3		2	4	2	-1	1	1	0	2	0	0	0	2	1	-1	0	19.14	14.24	1.19	1	525			11	1	celiac amb DSG pero amb molta transgressio dietyetica. GRAN PROBLEMA IDIOMÀTIC!!!!!!!!!!!!!!!!!!!!		0	1	2	95	1	95	2	2
527		7	1		2	5		-1	3	2	1	1	1	2	2	2	0	0	2	2	-1	0	8.8	43.66	6.08	1	527	-1	-1	11	1	mare en estudi de probable celiaca		0	1	2	95	1	95	2	1
533	NO	64	1		2	2,3,7	1	2	2	1		2	2	1	2	1	2	1	2	2	-1	42	2.02	9.64	12.48	2	533			3	10			0	1	1	0	2	0	1	1
535		7	1		1	4.5		2	1	1	-1	1	1	0	-1	2	0	0	2	2	-1	0	85.07	6.6	44.1	4	535			4	14			0	2	1	99	2	99	1	1
545		10	1		2	5.4		2	1	1	-1	1	2	0	1	2	0	0	2	2	-1	0	2.75	23.27	34.15	2	545			4	11			0	1	1	99	2	99	1	1
546		15	1		1	1		-1	1	1	-1	1	1	-1	-1	2	0	0	2	-1	-1	21	5.75	1.46	36.25	4	546			4	14			0	2	1	99	2	99	1	1
548		30	1		2	2		2	1	1	-1	2	2	2	2	1	1	2	2	2	-1	0	4.9	14.82	30.68	2	548			4	5	ara esta dieta normal sense lactosa estupenda es marsh o amb gammadelta pero crec q no es celiac		1	1	1	99	2	99	1	1
554		24	1		1	1.2		1	2	1	-1	1	1	2	2	2	0	0	2	2	-1	28	5.34	8.8	2.58	1	554			3	10	enteritis amb citometria compatible pero no resposta a la DSG		0	1	1	0	1	0	1	1
560		69	1		2	3		2	1	1	-1	1	1	-1	1	2	0	0	2	2	-1	17	6.5	3.41	22.83	4	560			4	25	toma olmesartran, aunque no tenga enteritis ??		0	2	1	99	2	99	1	2
566		0	1		2	1.4		2	4	2	1	1	1	2	2	2	0	0	2	2	-1	0	22.44	35.71	4	1	566	1	2	1	1			0	1	2	1	1	1	2	1
567		5	1		2	1		2	4	2	1	1	1	2	2	2	0	0	2	2	-1	0	18.5	33.34	12.07	2	567	1	3	2	1			0	1	2	1	2	1	2	1
572		7	1		1	2		1	1	1	-1	1	1	-1	2	2	0	0	2	2	-1	22	1	1.77	21.24	4	572			4	14			0	2	1	99	2	99	1	1
583		2	1		2	10		1	4	2	1	1	1	-1	-1	2	0	0	2	2	-1	0	15.12	19.2	7.69	1	583	1	2	1	1			0	1	2	1	1	1	2	2
588		3	1		1	3		2	2	2	1	1	1	-1	2	0	0	0	2	2	-1	41	14.48	27.45	18.1	2	588			4	5	hiatoria natural marsh I celiac		0	1	2	99	2	99	2	2
599		7	1		2	10		1	4	2	1	1	1	2	2	2	0	0	2	2	-1	0	11.23	15.27	2.81	1	599	1	2	11	1	cosi amb celiaca però asma de dificil control		0	1	2	95	1	95	2	2
601		6	1		2	5		2	4	3	-1	2	2	1	2	2	0	0	2	2	-1	0	6.93	27.59	16.13	2	601	1	2	1	1			0	1	2	1	2	1	2	1
615	NO	38	2		2	2		2	1	1	-1	1	2	0	1	1	2	1	2	2	-1	15	85.85	1.72	33.7	4	615			4	7			0	2	1	99	2	99	1	1
629	NO	30	1		2	1		2	3	4	-1	1	1	-1	-1	-1	-1	-1	2	2	-1	0	17.23	38.21	1.37	1	629	1	3	11	1	tTG 7.7 IgA N		0	1	2	95	1	95	4	1
642	SI	26	1		2	1		1	2	1	-1	1	1	2	2	2	2	2	2	1	-1	42	19.74	6.04	0.71	3	642			4	11			0	2	1	99	2	99	1	1
647	SI	9	1		2	5		1	1	4	1	1	1	0	2	0	0	0	2	2	-1	11	8.54	3.51	39.47	4	647			4	14			0	2	2	99	2	99	4	1
649	NO	62	1		2	2		2	1	1	-1	1	1	0	2	2	0	0	2	2	-1	0	3.17	18.23	20.52	2	649			4	5			0	1	1	99	2	99	1	1
650	NO	40	1		2	2.7		-1	1	1	-1	2	2	2	2	1	2	1	-1	1	-1	18.7	96.59	2.83	17.52	4	650			4	17			1	2	1	99	2	99	1	1
652	SI	33	1		1	2		1	2	1	-1	1	1	-1	2	2	2	2	2	2	-1	30	10.48	4.35	11.46	4	652			4	13			0	2	1	99	2	99	1	1
655	SI	10	1		2	5		2	1	1	-1	1	1	-1	-1	2	0	0	2	2	-1	22.6	13.94	26.57	33.19	2	655			-1	13			0	1	1		2		1	1
657	NO	18	1		1	3		1	1	1	-1	1	1	0	2	0	0	0	2	1	-1	21	5.57	3.5	8.39	3	657			4	14	esofagitis eosinofilica		0	2	1	99	2	99	1	2
661	NO	42	1		2	2		1	1	1	-1	1	1	-1	-1	-1	-1	-1	2	1	-1	14	94.05	3.86	19.13	4	661			4	14			0	2	1	99	2	99	1	1
667	SI	31	1		2	2.5		2	2	1	-1	1	1	-1	2	2	0	0	2	2	-1	-1	25.54	5.17	5.43	3	667			8	5	millora clinica amb dsg, hi ha moderada linfocitosis. Previa con 23% LIEs con dieta normal. Inicia DSG con mejoría clínica y al reintrdoducir empeora clinicamente.		0	2	1	90	2	1	1	1
688	SI	6	1		1	5		2	2	4	1	1	1	2	2	2	0	0	2	2	-1	32	7.61	3.81	57.72	4	688			4	5	avia materna celiaca		0	2	2	99	2	99	4	1
695	NO	41	2		1	2		1	1	1	-1	1	1	1	2	2	0	0	2	2	-1	17	5.24	2.77	10	4	695			4	14			0	2	1	99	2	99	1	1
696	SI	43	1		2	3		2	2	1	-1	2	2	-1	2	1	2	1	2	2	-1	27.7	16.37	2.91	11.64	4	696			4	13			0	2	1	99	2	99	1	2
710	NO	9	2	postDSG	1	5		1	1	1	-1	1	2	0	1	2	0	0	2	2	-1	18	3.08	5.35	8.47	3	710			-1	99	control enteritis linfocitica con 12 m con DSG		0	2	1		2		1	1
717	SI	48	1		2	10		-1	1	1	-1	-1	-1	-1	-1	-1	-1	-1	2	2	-1	22	8.81	1.24	20.34	4	717			4	13				2	1	99	2	99	1	2
718	NO	48	1		2	3.14		1	3	3	-1	1	1	1	2				2	2	-1	0	15.19	17.35	4.21	1	718	1	3	5	1	cader; tTG previa 32 con EmA 1/160. Ahora comía poco gluten.		0	1	2	1	1	1	2	2
719	NO	36	1	no tinc previas post dieta normal	2	2		2	1	4	1	2	2	-1	2	1	1	2	2	2	-1	23	6.43	4.73	20.36	4	719	2	1	6	99	previament tenia AEA positiu dubtos, dispesia amb dsg a millorat clinica , AEA pero citometria lie normal.		0	2	2	90	2	1	4	1
720	NO	1	1		2	4		2	1	1	-1	-1	-1	-1	-1	-1	-1	-1	2	2	-1	15	7	35	65	1	720			4	5				1	1	99	1	99	1	2
721	NO	36	1		2	2		-1	2	-1	-1	-1	-1	-1	-1	-1	-1	-1	-1	2	-1	31	4.96	22.04	7.45	2	721			-1	13			0	1			2			1
741	NO	37	1		2	6		1	2	4	1	1	1	2	2	2	2	2	2	2	-1	38	4.75	13.45	3.26	1	741	1	2	5	3	OMI		0	1	2	1	1	1	4	1
769	SI	76	2	Post-erradicacio HP. PEDIR HISTORIA	1	2.5		2	1	-1		-1							-1	-1	-1	24	12.13	34.25	10.5	2	769			4	5	atTG + amb biòpsies no concluents. PEDIR HISTORIA			1		99	2	99		1
772	NO	36	2	post-DSG	1	3		2	1	1		1	1	2	2	2	2	2	2	2	-1	23	5.7	17.4	3.39	1	772			2	99			0	1	1	1	1	1	1	2
777	NO	11	2	post-DSG	2	3		2	2	1		1	2	2	1	2	2	2	2	2	-1	27.1	7.55	20.49	16.71	2	777			2	99			0	1	1	1	2	1	1	2
847	NO	6	2	PostDSG	2	5		2	2	4	1	1	1	-1	2	2	0	0	2	2	-1	25	5.98	15.7	31.4	2	847	1	2	2	2	seguiment		0	1	2	1	2	1	4	1
977	NO	38	2	Post tto parasit	2	1		-1	1	-1	-1	-1	-1	-1	-1	-1	-1	-1	2	2	-1	11	5.99	1.35	45.66	4	977			4	6				2		99	2	99		1
994	NO	32	2	post erradicacio	2	2.7		2	1	-1	-1	1	-1	-1	1	-1	-1	-1	2	2	-1	18	4.38	2.6	15	4	994	-1	-1	4	7			0	2		99	2	99		1
1023	NO	48	1		2	2		1	1	1		1	1	2	2	2	2	2	2	2	-1	17	5.48	10.7	21	2	1023	1	3	4	5	OMI 131 aumento gammadelta dieta normal. Hx normal.		0	1	1	99	2	99	1	1
1026	SI	15	1		2	13		2	3	2	1	1	1	2	2	2	0	0	2	2	-1	0	11.64	31.63	1.53	1	1026	1	3	1	1			0	1	2	1	1	1	2	1
1043	SI	2	1		2	4		2	4	2	1	-1	-1	-1	-1	-1	-1	-1	2	2	-1	0	25.32	10.93	17.88	2	1043	1	3	1	1			0	1	2	1	2	1	2	2
1057	NO	50	2	Post-DSG	2	3		2	1	1		1	1	2	1	2	2	2	2	2	-1	12	3.32	6.93	42.24	4	1057			2	13	ENTERITIS LIMFOCÍTICA (43%) no teneim patrasits FA DSG. Amb millora clinica e histologica. Citometria normal. Sensibilitat gluten no celiaca		0	2	1	1	2	1	1	2
1060	SI	37	2	post-DSG	1	3		2	1	1		1	1	2	2	2	2	2	2	2	-1	19	8.02	12.49	13.27	2	1060	2	1	-1	99			0	1	1		2		1	2
1078	NO	51	1		1	2.7		2	2	-1		-1							2	2	-1	29.5	3.97	3.53	21.06	4	1078			4	11	DM tipus 1		0	2		99	2	99		1
1083	NO	4	1		2	3		2	4	2	1	1	-1	-1	-1	-1	-1	-1	2	2	-1	0	8.09	40.66	3.62	1	1083	1	2	4	1	protocol de prevalencia MC desconeixem si fa dieta pero crec q donat poc simptomatic no inicia DSG		0	1	2	99	1	99	2	2
1089	NO	63	1		1	2		2	1	1	-1	1	2	1	1	2	2	2	2	2	-1	20	10.31	10.04	26.1	2	1089	-1	-1	4	13	ara esta dieta normal pero es marsh o amb gammadelta pero crec que no es celiac		0	1	1	99	2	99	1	1
1111	NO	47	1		2	1		1	2	-1	-1	-1	-1	-1	-1	-1	-1	-1	-1	2	-1	34	7.57	22.37	8.74	1	1111	-1	-1	4	5			0	1		99	1	99		1
1112	NO	27	1		2	2		2	2	3	2	1	1	2	2	2	2	2	1	1	-1	54	6.28	30.2	1.79	1	1112	1	3	4	5	pendeinte de nueva gastroscopia una vez erradicado HP pero pdte de inicio DSG		0	1	2	99	1	99	2	1
1125	NO	35	1		2	7.14		1	2	1	-1	1	1	1	2	2	2	2	2	2	-1	26	6.93	4.43	4.41	3	1125	-1	-1	4	13			0	2	1	99	2	99	1	2
1127	SI	45	1		2	3		1	2	1		1	2	2	1	1	2	1	1	2	-1	29.8	10.89	23.3	15.88	2	1127	-1	-1	4	5	enetritis con aumento de gammadelta no dietapor asintomatico		0	1	1	99	2	99	1	2
1128	SI	34	1		2	10		2	1	1		1	1	2	2	2	2	2	2	2	-1	17.8	12.92	3.64	10.75	4	1128	-1	-1	4	14			0	2	1	99	2	99	1	2
1129	NO	59	1		2	2		2	1	1		1	1	2	2	2	2	2	2	1	-1	0	2.49	5.65	24.58	4	1129	-1	-1	4	14			0	2	1	99	2	99	1	1
1130	NO	83	1		1	3		2	1	1		1	2	2	1	2	2	2	2	2	-1	8	2.81	10.71	42.28	2	1130	-1	-1	4	25	protocol olmesartan, no control digestivo		0	1	1	99	2	99	1	2
1138	NO	2	1		1	5		-1	4	2	1	1	1	2	2	2	0	0	2	2	-1	0	19.15	12.07	27.1	2	1138	1	3	11	1	no se evolucio		0	1	2	95	2	95	2	1
1139	SI	56	1		1	2		2	2	1		1	2	1	1	1	2	1	2	2	-1	25	15.03	2.78	19.14	4	1139			4	13	idiopatica aunque desconocemos parasitos		0	2	1	99	2	99	1	1
1141	SI	36	1		2	5		2	1	1	-1	2	2	2	2	1	2	1	2	2	-1	15	4.74	3.39	11.39	4	1141	-1	-1	4	17			1	2	1	99	2	99	1	1
1142	SI	46	1		2	14		2	1	1		2	2	1	2	1	2	1	2	1	-1	7	6.05	3.79	23.37	4	1142			4	15	def. IgA		1	2	1	99	2	99	1	2
1143	SI	23	1		1	2		2	1	1		2	2	2	2	1	2	1	2	2	-1	0	4.1	21.52	30.38	2	1143	-1	-1	4	18	no s'inicia DG perque sense lactosa esta OK		1	1	1	99	2	99	1	1
1146	NO	21	1		2	2		2	1	1		1	2	2	1	2	2	2	2	2	-1	11.1	1.84	16.83	29.33	2	1146	-1	-1	4	5	no seguimiento posterior . Normal con aumento gammadelta . No acudio a la visita prima con enfermedad celiaca		0	1	1	99	2	99	1	1
1150	NO	57	1		2	3.8		-1	2	-1		-1	-1	-1	-1	-1	-1	-1	-1	2	-1	30	7.37	2.31	8.76	3	1150	-1	-1	4	13	idiopatica, aunque no tiene desconocemos AINES, parasitos		0	2		99	2	99		2
1152	NO	41	1	esteve privada pedir hta	2	2		-1	9	-1		-1	-1	-1	-1	-1	-1	-1	-1	2	-1	-1	9.67	21.94	7.37	1	1152			-1	99	Privada desconocemos seguimiento		0	1			1			1
1157	NO	63	1	valsartan	1	10		-1	1	-1		-1	-1	-1	-1	-1	-1	-1	2	2	-1	11	2.08	4.89	50.67	5	1157			4	25	10=hipoproteinemia			2		99	2	99		2
1158	NO	71	1		1	10		1	2	1		1	2	2	1	2	2	2	2	2	-1	40	8.18	1.83	17.12	4	1158			4	13	10=FERROPENIA SENSE ANEMIA. Seguiment des de 2007, sempre assimptomàtic, familiar 1r grau (filla)		0	2	1	99	2	99	1	2
1163	NO	40	1		2	5		2	2	1	-1	1	1	-1	-1	2	0	0	2	2	-1	27	3.38	4.47	11.18	4	1163	1	2	4	13			0	2	1	99	2	99	1	1
1165	SI	33	1		2	2		2	1	1	-1	1	1	2	1	2	0	0	2	1	-1	6	5.03	12.22	27.42	2	1165			4	5			0	1	1	99	2	99	1	1
1167	SI	37	2	post DSG	2	2		2	1	1	-1	1	0	0	1	1	1	2	2	1	-1	17	12.21	5.16	11.72	4	1167			2	10	enteritis idiopatica o sensibilidad al gluten no celiaca		0	2	1	1	2	1	1	1
1175	NO	17	1		1	3		1	4	2		1	1	2	2				2	1	-1	-1	24.45	29.74	1.07	1	1175	1	3	14	1			0	1	2	90	1	0	2	2
1176	NO	14	1		1	3		2	4	2	1	1	1	2	2	-1	-1	-1	2	1	-1	0	4.56	29.64	2.08	1	1176	-1	-1	11	1	he considerat biopsia basal, previament era celiac pero ara menjava normal		0	1	2	95	1	95	2	2
1179	SI	3	1		2	10		2	1	3	1	1	1	2	2	2	0	0	2	2	-1	20	20.29	5.13	31.57	4	1179			4	5	inicilament serologia positiva amb cito normal. ATTG 13 y EmA+. Sense DSG ATTG 2.5		0	2	2	99	2	99	2	2
1186	SI	32	1		2	14		2	1	1	-1	1	1	1	2	2	0	0	2	1	-1	16	-1	-1	-1	-1	1186			4	13	falte citometria		0		1	99		99	1	2
1190	NO	29	1		2	2		1	1	1	-1	1	1	2	2	2	0	0	2	2	-1	18	1.97	6.99	15.74	4	1190	2	4	4	14			0	2	1	99	2	99	1	1
1192	SI	5	1		1	5		1	1	1	-1	1	2	-1	1	2	0	0	2	2	-1	18	8.26	9.21	23.04	2	1192			4	13			0	1	1	99	2	99	1	1
1201	SI	7	1		2	3		1	4	2	1	1	1	2	2	2	0	0	2	2	-1	40	30.48	41.2	0.63	1	1201	1	3	11	1			0	1	2	95	1	95	2	2
1202	NO	23	1		1	2		1	4	2	1	1	1	2	2	2	2	2	2	2	-1	0	6.31	46.47	1.66	1	1202	1	3	11	1	fa poc inicia DSG		0	1	2	95	1	95	2	1
1206	SI	4	1		1	2		2	2	3	1	1	1	-1	1	2	0	0	2	2	-1	39	26.31	22.21	2.7	1	1206	1	2	11	3	es Marsh I celiac ara comença la dieta, es pot posar 4		0	1	2	95	1	95	2	1
1207	SI	15	1		1	10		2	4	2	1	1	1	2	2	2	2	2	2	2	-1	0	37.07	18.73	1.84	1	1207	-1	-1	11	1			0	1	2	95	1	95	2	2
1210	NO	54	1	screening familiars 1r grau	2	3		1	2	1		1	1	2	2	2	2	2	2	1	-1	30	7.17	3.79	14.91	4	1210			4	11	hp		0	2	1	99	2	99	1	2
1212	NO	46	1		1	1		2	1	1	-1	-1	-1	-1	-1	-1	-1	-1	2	2	-1	13	5.41	4.37	1.01	3	1212			4	13	desconozco estudi genetic			2	1	99	2	99	1	1
1214	SI	11	1	seguiment	2	4 14		2	4	4	1	1	1	2	2	2	2	2	2	2	-1	-1	9.21	5.74	11.43	4	1214	1	2	1	1	ttG 7.4 EmA+		0	2	2	1	2	1	4	2
1218	NO	48	1		2	3		1	4	3	1	1	1	2	2	2	2	2	2	1	-1	60	9.46	14.53	3.72	1	1218	1	3	11	1	OMI. CADER. TTG 12 (ema+)		0	1	2	95	1	95	2	2
1226	SI	37	1		2	2		1	2	1	-1	1	2	2	1	0	0	0	2	2	-1	43	20.92	4.39	3.51	3	1226			4	13			0	2	1	99	2	99	1	1
1228	NO	49	1		2	2.3		2	2	1	-1	2	2	2	2	1	1	2	2	2	-1	48	11.61	6.55	1.08	4	1228			4	11	enteritis linfocitica pendiente de erradicar parasitos		0	2	1	99	2	99	1	1
1230	SI	31	1		1	2		1	4	3	1	1	1	2	2	2	0	0	2	1	-1	0	19.56	22.02	1.81	1	1230	1	2	-1	1			0	1	2		1		2	1
1234	SI	41	1		2	2		2	2	1	-1	1	2	2	2	1	1	2	2	2	-1	28.5	11.66	1.86	10	4	1234			4	13			0	2	1	99	2	99	1	1
1235	NO	4	1		2	4		2	4	2	1	-1	-1	-1	-1	-1	-1	-1	2	2	-1	0	6.33	28.94	5.12	1	1235	-1	-1	4	1	historia natural		0	1	2	99	1	99	2	2
1237	NO	31	1		1	1		2	1	1	-1	1	2	-1	1	-1	0	0	2	2	-1	16	8.08	6.16	25.38	4	1237			6	19			0	2	1	90	2	1	1	1
1238	NO	52	1		1	5		1	1	1	-1	1	1	-1	-1	2	0	0	2	2	-1	12	13.82	13.35	24.71	2	1238			6	5			0	1	1	90	2	1	1	1
1241	NO	45	1		1	3		1	4	2	1	1	1	2	2	2	2	2	2	1	-1	0	6.45	14.68	3.03	1	1241	1	2	1	1			0	1	2	1	1	1	2	2
1242	SI	6	1		2	3		-1	4	2	1	1	2	2	1	1	2	1	2	2	-1	0	26.23	16.92	4.08	1	1242	1	2	6	1			0	1	2	90	1	1	2	2
1243	SI	4	1		2	4		1	4	2	1	1	1	2	2	2	0	0	2	2	-1	0	18.56	37.26	2.21	1	1243	1	2	1	1			0	1	2	1	1	1	2	2
1254	SI	74	1		2	14		1	1	1		2	2	2	2	2	2	2	1	2	-1	20	8.21	0.78	44.53	4	1254			6	12	autodiagnosticada, mejoria "es-pec-ta-cu-lar" con DSG.¿SGNC?		1	2	1	90	2	1	1	2
1263	SI	78	2	posterradicacio	1	3		2	1	1	-1	2	2	0	2	2	2	2	2	2	-1	15	19.04	21.58	1.79	1	1263			4	5	marsh 0 pero citometria compatible potencial??		1	1	1	99	1	99	1	2
1266	SI	40	1		2	5		1	4	2	1	-1	-1	-1	-1	-1	-1	-1	2	2	-1	0	21.67	30.47	1.75	1	1266			1	1			0	1	2	1	1	1	2	1
1267	NO	41	1		2	2		2	1	1	-1	2	2	2	2	2	2	2	2	2	-1	18	9.03	12.9	3.89	1	1267	1	2	4	13	Simtomax+		1	1	1	99	1	99	1	1
1268	SI	14	1		2	2		2	1	1	-1	1	1	2	2	2	2	2	2	2	-1	15	19.4	1.82	18.81	4	1268			4	14			0	2	1	99	2	99	1	1
1272	NO	64	2	res, dieta no estricta	2	2		2	1	1	-1	1	1	0	2	2	0	0	2	2	-1	18	4.15	15.22	46.72	2	1272			4	99	Seguiment		0	1	1	99	2	99	1	1
1274	NO	39	1		2	1.2		-1	1	1		2	2	1	2	1	2	1	-1	2	-1	19	5.93	2.09	16.41	4	1274			4	15			1	2	1	99	2	99	1	1
1275	NO	18	1		2	5		2	2	1	-1	1	1	2	2	2	0	0	2	1	-1	38	5.51	5.61	13.78	4	1275	1	2	4	11	enteritis HP positiu, pendiente de respuesta erradicacion		0	2	1	99	2	99	1	1
1284	NO	17	1		1	5		2	4	-1	-1	1	1	-1	-1	-1	-1	-1	2	2	-1	0	8.81	11.88	1.83	1	1284	1	3	1	1			0	1		1	1	1		1
1286	NO	7	2	post DSG	2	3		2	2	4	-1	1	1	2	2	2	0	0	2	2	-1	36	16.33	33.44	7.27	1	1286	1	2	2	2	Seguiment atrofia Marsh 3c amb DSG		0	1	2	1	1	1	4	2
1287	NO	3	1		2	3		2	2	2	1	-1	-1	-1	-1	-1	0	0	2	2	-1	28	15.38	61.72	15.27	2	1287			4	5	celiac marsh I, historia natural		0	1	2	99	2	99	2	2
1288	NO	8	2	res	1	3		1	1	4	-1	1	1	-1	2	0	0	0	2	2	-1	12	6.2	31.38	26.55	2	1288			-1	99			0	1	2		2		4	2
1289	NO	24	1		2	13.9		1	1	1	-1	-1	-1	-1	-1	-1	-1	-1	2	1	-1	10	4.55	3.16	22.57	4	1289			4	13	biopsias normal no disposem estudi genetic fins aqui			2	1	99	2	99	1	1
1300	NO	55	2	post-DSG	2	2		2	2	1		2	2	1	2	1	2	1	1	2	-1	25	6.57	1.38	7.7	3	1300			6	11	EL x AINES vs SGNC. Bañares		0	2	1	90	2	1	1	1
1302	NO	41	1		1	2		2	2	1	-1	1	1	2	2	2	0	0	2	1	-1	33	3.77	4.16	34.33	4	1302	2	1	4	11	enteritis con hp positivo pendiente de respuesta		0	2	1	99	2	99	1	1
1303	NO	7	1		2	1		-1	4	-1	-1	-1	-1	-1	-1	-1	-1	-1	-1	-1	-1	0	12.17	42.35	2.64	1	1303			11	1			0	1		95	1	95		1
1306	NO	69	1		1	1		2	4	1	-1	2	2	1	2	2	2	2	2	2	-1	0	18.06	2.8	3.59	3	1306			4	25			0	2	1	99	2	99	1	1
1339	NO	34	1		2	3		2	2	1	-1	-1	-1	-1	-1	-1	-1	-1	-1	2	-1	27.8	1.76	5.93	5.27	3	1339			4	13			0	2	1	99	2	99	1	2
1348	NO	66	1		2	2		2	1	1	-1	1	1	-1	-1	2	0	0	2	2	-1	7	0.7	5.08	76.27	4	1348			6	19	Mejoria con DSG. Reintriduccion gluten.		0	2	1	90	2	1	1	1
1355	NO	58	1	OLMESARTAN	2	2.5		2	2	-1		-1							1	2	-1	36	2.59	4.94	9.61	3	1355			4	25	olmesartan		0	2		99	2	99		1
1356	NO	50	1		2	2		2	2	1	-1	1	2	-1	1	0	0	0	2	1	-1	40	4.48	15.47	6.19	1	1356			4	5			0	1	1	99	1	99	1	1
1358	SI	30	1		2	1		2	1	4	2	2	2	2	2	1	1	2	2	2	-1	21	19.69	13.87	15.49	2	1358	1	2	4	5			0	1	2	99	2	99	4	1
1360	NO	25	1		2	7		2	1	1	-1	2	2	2	2	1	1	2	2	2	-1	9.3	5.15	3.12	11.38	4	1360	2	1	4	12			1	2	1	99	2	99	1	2
1361	NO	21	1		2	7		2	2	3	1	1	1	2	2	2	0	0	2	1	-1	58	10.31	24.75	3.33	1	1361	1	3	11	3	marsh I celiac		0	1	2	95	1	95	2	2
1372	NO	79	1		2	7.8		2	2	-1	-1	-1	-1	-1	-1	-1	-1	-1	1	2	-1	38	4.29	3.07	21.52	4	1372			4	9			0	2		99	2	99		2
1376	NO	17	2	post DSG con transgresiones	1	3		-1	3	-1	-1	1	1	-1	-1	2	0	0	2	2	-1	0	13.88	27.18	0.64	1	1376			11	1	es celiac amb transgresion per aixo no te resposta		0	1		95	1	95		2
1386	NO	28	2	post DSG	2	3		2	2	4	1	1	1	0	2	0	0	0	2	2	-1	26	4.32	5.45	27.06	4	1386	1	3	1	2	2 anys de dieta sense gluten, ce citometria compatible a normal pero es parteix de gammadelta limit		0	2	2	1	2	1	4	2
1397	NO	21	2	post DSG	2	3		2	2	1	-1	-1	-1	-1	-1	-1	-1	-1	2	2	-1	29.8	2.26	28.57	16.38	2	1397	1	2	1	2			0	1	1	1	2	1	1	2
1401	NO	35	1	seguiment	2	2,5,7		1	2	1		1	2		1					2	-1	67	8.5	3.04	4.6	3	1401	1	2	4	11	malabs L+F+S		0	2	1	99	2	99	1	1
1404	SI	8	1		1	3		1	1	1	-1	1	1	-1	2	2	0	0	2	2	-1	12	11.1	1.9	11.4	4	1404			4	14			0	2	1	99	2	99	1	2
1410	NO	44	1		1	1		2	2	1	-1	1	1	2	1	0	0	0	2	1	-1	70	9.27	35.11	1.56	2	1410	2	1	8	5	EL con citometria compatible buena respuesta a DSG falta la segunda biopsia		0	1	1	90	2	1	1	1
1411	NO	46	1		2	2		2	1	1	-1	1	2	2	1	2	2	2	2	1	-1	17	4.25	10.89	13.67	2	1411			4	16			0	1	1	99	2	99	1	1
1418	NO	31	1		2	3		2	1	1	-1	1	2	2	1	0	0	0	2	2	-1	13	3.6	2.41	32.6	4	1418			4	19			0	2	1	99	2	99	1	2
1420	SI	11	1		1	5		1	1	1	-1	-1	-1	-1	-1	-1	0	0	2	2	-1	21.1	11.38	7.17	10.22	4	1420			4	13	desconec estudi genetic , que poso??			2	1	99	2	99	1	1
1421	SI	11	2	post DSG	2	3		1	1	3	2	1	1	-1	2	2	0	0	2	2	-1	17	14.08	25.82	2.61	1	1421	1	2	2	2			0	1	2	1	1	1	2	2
1423	NO	20	2	res	2	5		1	1	1	-1	1	1	0	-1	2	0	0	2	2	-1	0	1	12.11	40.19	2	1423			4	5			0	1	1	99	2	99	1	1
1430	SI	9	1		2	2		1	1	1	-1	-1	-1	-1	-1	-1	0	0	2	2	-1	17	11.89	12.02	8.96	2	1430			4	5				1	1	99	2	99	1	1
1432	NO	61	1	esteve privada pedir hta	2	2		-1	1	-1		1	-1	-1	-1	-1	-1	-1	-1	2	-1	12	2.51	3.74	46.63	4	1432			4	99			0	2		99	2	99		1
1436	NO	41	1		2	5		2	2	1	-1	2	2	2	2	1	1	2	2	1	-1	49	5.15	11.96	8.45	1	1436			4	5	ara erradicaran pendent resposta		0	1	1	99	1	99	1	1
1441	SI	40	1		2	3		-1	2	1	-1	1	1	2	2	2	0	0	2	1	-1	56	13.9	2.75	7.75	3	1441			4	11			0	2	1	99	2	99	1	2
1444	NO	27	1		2	3		2	4	3	1	-1	-1	-1	-1	-1	-1	0	2	2	-1	0	11.56	32.7	2.38	1	1444	1	2	11	1			0	1	2	95	1	95	2	2
1449	NO	37	1		2	2		2	1	1	-1	1	1	2	2	0	0	0	2	2	-1	12	4.86	12.79	5.94	1	1449	1	2	11	5	OMI-185 ha iniciat DSG		0	1	1	95	1	95	1	1
1450	NO	3	1		1	3		2	4	2	1	1	1	2	2	2	0	0	2	2	-1	0	13.15	24.76	2.94	1	1450	1	2	4	1	No ha iniciat gluten perque es historia natural		0	1	2	99	1	99	2	2
1451	SI	39	1		2	1		2	2	4	1	1	1	2	2	2	0	0	2	2	-1	51	16.4	22.51	1.46	1	1451			4	5	enteritis, serologia y citometria compatible		0	1	2	99	1	99	4	1
1461	SI	2	1		2	3		2	4	2	1	1	1	1	2	0	0	0	2	2	-1	0	29.71	26.5	7.69	1	1461	1	2	11	1	tot estar en historia natural i asimptomatica DSG pero fa poc		0	1	2	95	1	95	2	2
1462	NO	81	1	valsartan	2	2		2	1	1		2	2	2	2	1	1	2	1	2	-1	16	4.75	7.23	22.19	4	1462			4	25	Valsartan		1	2	1	99	2	99	1	1
1467	SI	70	1	dubtosa reintroducció gluten	2	5		2	2	4	2	2	2	1	2	1	2	1	2	1	-1	33	11.08	3.4	6.96	3	1467			8	13	sentora "freelance" inici DSG pel seu compte, no vol reintroduir. Abans amb DSG 25% LIES + red CD3 ara "potser" dieta normal 33% LIES + red CD3. Nota capçalera analitica a la privada TTG negativitza (era 2,9 amb EMA-). Rosinach		0	2	2	90	2	1	4	1
1472	SI	13	1		2	5		2	4	2	1	1	1	2	2	2	0	0	2	1	-1	0	18.37	15.75	4.02	1	1472	1	3	11	1	Inicia DSG		0	1	2	95	1	95	2	1
1473	NO	1	1		1	4		2	4	2	1	1	1	2	2	2	0	0	2	2	-1	0	10.92	20.6	3.29	1	1473	1	3	-1	1	historia familiar no se si ha començat DSG pero tenia clinica		0	1	2		1		2	2
1474	SI	38	2	post erradicacion	2	3		2	2	1	-1	1	2	1	1	0	0	0	2	1	-1	0	16.98	1.22	0.81	3	1474			4	11	Anemia, enteritis limfocítica 44%. S´ha erradicat H. pylori. Control post. Persisteix HP		0	2	1	99	2	99	1	2
1486	SI	40	1		2	2 3		2	1	1	-1	1	2	2	1	2	2	2	2	2	-1	17	13.63	2.37	8.74	3	1486			4	16			0	2	1	99	2	99	1	1
		64	2	Post-DSG	2	3			1	1												22	2.27	14.02	24.3	2				-1	99				1	1		2		1	2
		48	1		2	1		2	2	1		1	1	2	1					2		33												0							1
	sin cito	62	1		2	1		2	2	1		1	1		2					1		65	-1	-1	-1	-1				3	13			0		1	0		0	1	1
	sin cito	27	2	post -DSG	2				1			1	1							2		23	-1	-1	-1	-1		-1	-1	2	5	SGNC. Fals negatiu CMF?		0			1		1		99
	sin cito	28	2	Post-DSG	2	1		2	2	1		1	1		2					2		50	-1	-1	-1	-1				3	10			0		1	0		0	1	1
	SI	25	2	Post-erradicació HP	1	1		1	1	1		1	1	2	2				2	2		7	2.16	5.26	19.55	4		-1	-1	4	7	Sense dipòsits		0	2	1	99	2	99	1	1
		39	1		1			0	4	2	1	1	1	0	-1	0	0	0	0	0		-1	-1	-1	-1	-1		-1	-1	1	1			0		2	1		1	2	99
		60	1		1	6		2	2	1		2	2		2	2	2	2		2		50	-1	-1	-1	-1				2	3			0		1	1		1	1	1
		35	2	post-DSG	1	3			1											2		22	-1	0.7	9	3				-1	99				2			2			2
		35	1		1	6		2	2	1		1	1	2	2					2		38	-1	-1	-1	-1				2	5			0		1	1		1	1	1
2	NO	70	1		1	1		2	4	2	1	1	1						2	2			-1	-1	-1	-1	2			2	1			0		2	1		1	2	1
4	NO	35	1		1	3			1	1		1	1						2	2		9	-1	-1	-1	-1	4			4	14			0		1	99		99	1	2
7		10	-1		2	3		1	1	3		1	1						2	2			-1	-1	-1	-1	7			-1	13			0		2				2	2
9		37	1		2	12		2	1	1		1	1		2				1			0	4.5	6.58	37.9	4	9	2	4	4	14	Colitis colágena		0	2	1	99	2	99	1	1
10		13	1		2	13		2	4	2		1	1		2				2	2		-1	-1	-1	-1	-1	10	1	3	5	1			0		2	1		1	2	1
11		12	-1		1	4		2	4	2		1	1		2				2	2			-1	-1	-1	-1	11			-1	99			0		2				2	2
12	NO	36	1		2	3		2	2	1		1	1						2	2		41	-1	-1	-1	-1	12			13	99	No hay seguimiento		0		1	99		99	1	2
14	NO	47	1		2	1		2	1	1		1	2	2	1				2	1		0	-1	-1	-1	-1	14			4	13			0		1	99		99	1	1
17		8	-1		1	13		2	1	1		2	2		2	2		2	2				-1	-1	-1		17			-1	99			1		1				1	1
22		16	1		2	7		2	1	1		1	2		1				2	2		9	-1	-1	-1	-1	22	-1	-1	-1	13			0		1				1	2
23		53	1		2	3		2	1	1		2	2		2	1	1	2	2	2		12	4.7	7.5	14	4	23	2	4	-1	12	EL previa sense tractament		1	2	1		2		1	2
26		9	-1		1	5		2	1	1		1	1						2	2			-1	-1	-1	-1	26			-1	99			0		1				1	1
30		16	1		2	3		2	1	3	1	1	1		2				2	2		14	5.16	15.4	22.98	2	30	2	1	4	18	Probable celiaquia latente, gammadeltas en el límite; tTG+		0	1	2	99	2	99	2	2
31		39	2	seguiment	2	3		1	1	3	1	1	1		2					2		21	10.98	43.5	7.35	1	31	1	2	4	99	Control evolutivo con dieta normal (previo del 57%); Marsh 0, celiaquia latente; tTG+		0	1	2	99	1	99	2	2
34		25	1		1	6		2	2	1		1	1						2	2		25	5.3	4.4	6.6	3	34	2	1	6	10	Inicio DSG con mejoria clinica; Bx seguimiento en Mayo 2012. es IF-235		0	2	1	90	2	1	1	1
35		10	-1		2	4		2	2	1		1	1						2	2		34	-1	-1	-1	-1	35			-1	13	DSG con buena respuesta		0		1				1	2
36		15	1		2	3		1	4	2		1	1						2			-1	17.3	26	1.45	1	36	1	2	5	1	Bx seguiment amb EL 61% (sense citometria)		0	1	2	1	1	1	2	2
37		20	1		2	3		1	4	2	0	1	1				0	0	2	0		0	10.73	23.85	1.76	1	37	1	2	1	1			0	1	2	1	1	1	2	2
40		28	1		2	2		2	2	1		1	2		1				2	1		52	13.05	1.51	4.73	3	40	2	1	4	13			0	2	1	99	2	99	1	1
46		55	1		2	3		1	1	1	0	1	1	-1	-1	0	0	0	2	1		19.5	5.95	29.98	25.33	2	46	2	1	4	13			0	1	1	99	2	99	1	2
47		12	1		1	9		2	4	2		1	1		2					2		45	15.67	18.76	2.02	1	47	1	3	1	1			0	1	2	1	1	1	2	2
48		43	2	post-eradicacio blastocistis	2	6		1	1	1		1	1		-1					2		19	8.6	20.1	6.28	1	48	2	4	4	18	Enteritis linfocitica control post curacion Bl hominis; Fam primer grau, DQ2+. Celiaquia latent.		0	1	1	99	1	99	1	1
52	NO	22	2	Post-erradicació HP	2	1		1	2	1		1	2		1				2	2		27	7.6	3.43	24.8	4	52	2	4	6	16	Inició DSG hace 10 meses con mejoria clínica, aunque ahora no la hace y está peor		0	2	1	90	2	1	1	1
54	NO	37	2	Post-erradicació HP	2	1		2	1	1		1	2		1				2	2		11	3.82	8.47	13.27	4	54	2	1	4	16	Control posterradicació d'HP siense millora clínica. No sabem si milloria histològica (bx basal no cuantificable por mala orientación)		0	2	1	99	2	99	1	1
55		21	1		2	1		2	3	2		1	1		1							-1	11.04	26.76	1.37	1	55	1	2	5	1			0	1	2	1	1	1	2	1
57	NO	44	1		1	3	3	2	1	4	2	1	1	2	2	2	2	2	2	2		16	2.8	40.51	5.57	1	57	1	2	1	3	Es IF-89. tTG de 7.9, EMA neg. Posible celiaquia latente. Marsh 0; Marsh 1 en IF89 con depósitos+.		0	1	2	1	1	1	4	2
59		8	1		2	13		2	4	2		-1								2		-1	20.94	28.69	7.71	1	59	1	3	1	1			0	1	2	1	1	1	2	1
60	NO	47	1	ROSI	2	3		2	2	1		2	2	1	2	1	2	1	2	2		28	6.51	8.1	3.2	3	60	2	1	4	5	EmA 1/40 i EmA + 1/5. tTG neg. Posible celiaca. Asintomatica . Control en 1 año (Dra Rosinach).		0	2	1	99	2	99	1	2
61	NO	60	1		2	2		1	1	1		1	1							1		15	1.61	7.96	26.34	4	61	2	4	4	14	alopecia areata, fam 1r grau		0	2	1	99	2	99	1	1
65		12	1		2	4		2	4	2		2	2	2	2	1	2	1	2	2		-1	4.85	31.79	5.03	1	65	1	2	5	1	Bx post con 13%LIEs.(julio 2016)		0	1	2	1	1	1	2	2
69		27	1		2	1		2	1	1	0	1	2	0	1	2	2	2	2	2		0	1.55	6.77	60.5	4	69	2	4	4	16			0	2	1	99	2	99	1	1
71		42	1		2	3		1	1	1	0	1	1	0	0	0	0	0	0	2		14.5	3.76	3.12	11.06	4	71	2	1	4	14			0	2	1	99	2	99	1	2
72		11	1		2	13		2	1	1		1	2		1					2		16	1.65	33.33	27.3	2	72	2	1	4	5			0	1	1	99	2	99	1	1
73		40	1		2	1		2	1	1		1	1							2		14	7.44	2.54	34.91	4	73	2	4	4	14	Diarrea, autoinmune, DQ2+		0	2	1	99	2	99	1	1
74	NO	51	1		2	1	1	2	2	4	1	1	1							2		25	5.13	35.49	1.47	1	74	1	2	1	3	Posible celiaquia. Diarrea, autoinmune, DQ2+. EmA 1/80 en 2008, TtG 7. Ahora tTG=2. Inició DSG. Ptes de nueva Bx (Marzo 2013). Milloria clinica, no histologica. IF 303		0	1	2	1	1	1	4	1
75		23	1		2	3		2	4	2		1	1		2					2		-1	20.4	24.2	0.68	1	75	1	2	1	1			0	1	2	1	1	1	2	2
76	NO	66	1		2	2	1	2	2	3	2	1	1						2	2		26.1	4.8	13.94	6.41	1	76	2	4	2	3	Previament LIEs 40%, control després d'erradicar HP. Persisteix tTG=11. S'inicia DSG.		0	1	2	1	1	1	2	1
77		51	1		1	1		2	2	1		1	1						2	2		28.9	7.16	3.71	11.82	4	77	2	4	4	13			0	2	1	99	2	99	1	1
80	NO	28	1		1	2		2	1	1		1	1		1				2	1		16	3.72	5.33	28.98	4	80	2	1	4	99	DM tipus 1		0	2	1	99	2	99	1	1
81		35	1		2	1		2	1	1		1	1							2		21	3.96	2.53	5.61	3	81	2	4	4	14			0	2	1	99	2	99	1	1
83	NO	22	1	6mesos dieta normal	2	6	1	2	2	4	-1	1	1		2				2	2		29	10.56	16.02	6.31	1	83	1	2	5	3	Es IF-33 tras 6 meses con dieta normal; EmA+ 1/5; tTG 14. Ha iniciado DSG..		0	1	2	1	1	1	4	1
85		11	1		2	3		1	2	1		1	1							2		40	11.18	6.31	19.49	4	85	2	4	4	13	Fam 1er grau, DQ2+. Asintomàtica, fa dieta normal. No filiada.		0	2	1	99	2	99	1	2
89	NO	44	1	Seguiment dieta normal	1	3	3	2	2	2	1	1	1	2	2	2	2	2	2	2		47.6	5.93	41.79	7.78	1	89	1	2	1	3	Posible celiaquia. Es IF 57; Previa con 16% LIEs (tTG 8); ahora tTG 33 y EmA 1/5. Dra Gonzalo. Inicia DSG 4/2012 con mejoría clínica.Mejoria histologica (23% LIES en dic 2013, sin citometria)		0	1	2	1	1	1	2	2
91		12	2	post-eradicació	2	2		2	2	-1		-1	-1							2		28.9	7.19	11.8	30.33	2	91	2	4	4	13	Posible EL per Hp. Control Hp post-aradicació.		0	1		99	2	99		1
92	NO	44	1		2	3		2	3	3	2	2	2	1	2	1	2	1		2			12.11	41.12	1.03	1	92	1	2	6	1			0	1	2	90	1	1	2	2
93		7	1		2	13		2	4	2		1	1							2		-1	19.93	16.5	1.13	1	93	1	3	1	1			0	1	2	1	1	1	2	1
95	NO	33	2	Post-DSG	2	3			2	1		1	1							2		58	9.88	3.79	2.86	3	95	2	4	3	13	Control post-DSG Marsh 1. Asintomática. 47% a 58% LIES		0	2	1	0	2	0	1	2
96	NO	23	1		1	1		2	1	1		1	1							2		13	5.37	12.45	13.3	2	96	2	4	4	5	Sense seguiment		0	1	1	99	2	99	1	1
98		29	1		2	3 8		2	2	1		2	2	2	2	2	2	2		2		57	14.39	0.79	3.21	3	98	2	1	3	10	Sin filiar. No mejoría con DSG. CD3- muy bajos. Autoinmune??		0	2	1	0	2	0	1	2
99	NO	38	1	reintroducció gluten	2	6	1	2	2	1		1	1		2					2		27	4.25	6.16	11.12	4	99	2	4	3	7	EL por Hp + SG no celiaca. Control EL tras reintroducir gluten. Buena respuesta a erradicación HP. Ha empeorado clínicamente con dieta normal; sigue con DSG no estricta		0	2	1	0	2	0	1	1
100	NO	29	1		2	3		1	2	1		1	1							2		38	7.71	14.54	8.13	1	100	2	4	4	5	Posible celiaquia potencial. Madre nº76; Asdintomática, no inicio dieta		0	1	1	99	1	99	1	2
103		13	1		2	4 8		2	4	2		1	1							2		-1	11.58	28.46	1.86	1	103	1	3	1	1			0	1	2	1	1	1	2	2
104		11	1		2	5		1	1	1		1	1							2		20	5.6	5.48	25.69	4	104	2	1	4	14			0	2	1	99	2	99	1	1
106	NO	54	1		2	1.3	1	2	2	1		1	1		1					2		25	4.24	9.19	21.73	2	106	2	1	3	10	Inicia DSG Feb 2012		0	1	1	0	2	0	1	1
113	NO	52	1		2	1	1	2	1	1		1	1						1	2		22	3.46	13.95	28.46	2	113	2	4	3	10	Inicia DSG (16-3-12)		0	1	1	0	2	0	1	1
114		40	1		1	6			4	2		-1								2		-1	8.94	12.16	7.09	1	114	1	3	-1	1			0	1	2		1		2	1
116	NO	37	1		1	3		1	4	2	1	1	1							1			25.11	44.94	1.96	1	116	1	2	-1	1	sense seguiment		0	1	2		1		2	2
117	NO	32	1		1	1		2	2	1		1	1							1		45	9.37	5.97	15.67	4	117	1	2	4	99	Ptes eradicar Hp		0	2	1	99	2	99	1	1
118	NO	53	1	reintroducció gluten	2	1	1	1	1	1		2	2	1	2	1	2	1		2		20	9.52	15.28	5.97	1	118	2	1	2	3	Control tras reintroducir gluten. Respuesta clinica e histologica a la DSG. Con dieta normal: Recaida clínica. Probable celiaquia.		1	1	1	1	1	1	1	1
122		12	1		1	4		2	1	4	1	1	1							2		22	3.91	20.82	18.45	2	122	1	2	1	3			0	1	2	1	2	1	4	2
124	NO	62	2		2	2		2	2	1		1	2	2	1	2	2	2	2	2		46	2.55	3.03	11.39	4	124	2	4	1	13	paciente con enteritis que mejora con la DSG y que posteriormente en contexto de transgresión Marsh 3 A; Bx actual con DSG.		0	2	1	1	2	1	1	1
126	NO	41	2	Post-DSG	2	1		2	2	1		1	2		1	2	2	2	2	2		34	7.69	5.39	3.66	3	126	2	4	2	13	Control enteritis linfocitica post-DSG		0	2	1	1	2	1	1	1
127		36	2	post-DSG	1	6		1	2	4	2	1	1							2		66	15.12	6.7	1.74	3	127	2		6	13	Sospecha de celiaquia 62% a 27% con respuesta clinica. tTG 4.3; EmA neg; Post-DSG		0	2	2	90	2	1	4	1
132		30	1		2	1		2	2	1	0	1	1	-1	-1	0	0	0	0	1		37	6.08	2.38	14.15	4	132	2	1	2	19	No empeoró con la reintroducción. Ahora dieta normal.		0	2	1	1	2	1	1	1
134		10	1		2	5		2	2	1		1	1							2		34	11.76	2.56	12.48	4	134	2	4	8	19	Reintroducció gluten sense empitjorament.		0	2	1	90	2	1	1	1
136		23	1		2	1		2	1	1	0	1	2	0	1	0	0	0	0	2		11	4.03	3.51	26.88	4	136	2	4	4	13			0	2	1	99	2	99	1	1
137		7	1		1	5		2	4	3	1	1	1							2		-1	11.23	43.06	3.24	1	137	1	2	1	1	ttG 14, EMA+		0	1	2	1	1	1	2	1
138		9	1		2	5		2	3	4	2	1	1							2		-1	14.89	24.16	1.13	1	138	2	1	6	1	ttG 3,6, EmA neg		0	1	2	90	1	1	4	1
139		15	1		2	2		2	1	1		1	1							2		13	6.79	3.23	27.14	4	139	2	1	4	14			0	2	1	99	2	99	1	1
140		8	1		1	4		2	1	1		1	1							2		0	5.18	17.41	11.75	2	140	2	4	-1	99			0	1	1		2		1	2
142		24	1		2	6		2	1	4	2	2	2		2	2	2	2		1		14	8.61	3.98	29.43	4	142	2	1	3	12			0	2	2	0	2	0	4	1
144		19	1		2	1		2	1	1		1	1		2				2	2		20	5.15	8.12	46.03	4	144	2	1	4	14			0	2	1	99	2	99	1	1
146		20	1		1	1		1	2	1		1	1							2		25.6	4.45	2.39	20.95	4	146	2	4	4	12	OMI-44; La clínica cedió espontaneamente. Biopsia normal. Alta.		0	2	1	99	2	99	1	1
147	NO	62	1		2	2		2	2	1		1	1						2	2		26	7.49	3.81	21.4	4	147	2	1	11	13	Inicia DSG?? No se entera emasiado de la dieta		0	2	1	95	2	95	1	1
151	NO	64	2	Protocolo gluten vs placebo	2	3		2	1			1	1		2					2		22	7.32	3.58	17.13	4	151	1	2	2	99	paciente incluida en protocolo placebo vs gluten		0	2		1	2	1		2
154		56	1		2	6		1	1	1	0	1	1	0	0	0	0	0	0	2		23	8.89	15.27	16.64	2	154	2	1	4	13			0	1	1	99	2	99	1	1
155	NO	57	2	post-DSG	1	14		1	1	1		1	1							2		24	3.91	1.68	18.32	4	155	2	1	3	13	EL x ESG 2008. bañares. Perdut seguiment		0	2	1	0	2	0	1	2
159	NO	64	1		1	1			1	1		1	1	2	2	2	2	2		2		14.5	5.91	0.75	33.05	4	159	2	4	4	14			0	2	1	99	2	99	1	1
162		9	1		2	5		1	2	1		1	1							2		28	9.83	0.81	15.78	4	162	2	4	4	13	No inicia DSG.		0	2	1	99	2	99	1	1
163	NO	38	1		1	2	1	1	2	1		1	1		2				2	2		32.5	5.94	8.75	17.56	2	163	2	4	3	5	OMI48 Iniia DSG (AGO 12). Mejoría clinica con DSG. Control IF363. No hace bien la dieta		0	1	1	0	2	0	1	1
166		15	1		1	15		2	4	2		1	1		2					2		-1	19.7	38.8	2.6	1	166	1	2	1	1	OMI-49		0	1	2	1	1	1	2	1
168		8	1		1	1 5		2	4	2		1	1							2		-1	16.5	18.42	3.68	1	168	1	2	1	1			0	1	2	1	1	1	2	1
169		15	1		2	1 5		2	1	3	-1	1	1							2		20	12.36	10.15	11.39	2	169	1	2	4	5	Fam 2º grado con celiaquia; GASTRITIS LINFOCITICA; tTG seguimiento 4,2 con EmA neg. Asintomático, Dieta normal		0	1	2	99	2	99	2	1
170	NO	51	2	Post-DSG	2	2		2	1	1		2	2	2	2	1	1	2		2		20.7	7.12	8.54	4.42	1	170	2	4	2	4	Control EL con buena respuesta a DSG		1	1	1	1	1	1	1	1
171		22	1		2	2 3		2	4	2		1	1		2					2		-1	15.17	19.09	2.74	1	171	1	2	1	1	OMI-50		0	1	2	1	1	1	2	2
172		27	1		2	6		2	1	1		2	2		2	1	2	1	2	1		22	3.37	3.7	17.72	4	172	2	4	3	10			1	2	1	0	2	0	1	1
174	NO	47	1		2	6		1	2	1		1	1							1		35.7	2.79	3.41	22.05	4	174	2	1	4	13	S'ha eradicat Hp. No Bx de control.		0	2	1	99	2	99	1	1
176		39	2	post-DSG	2	3		2	1	1		2	2		2	1		1		2		23.2	6.05	2.42	8.55	3	176	1	3	2	11	Glu vs placebo (fue placebo). Deficit IgA. Come gluten sin problemas. SGNC? Ptes de citometris con gluten		1	2	1	1	2	1	1	2
177		32	1		2	1		2	2	1		1	1							2		68	11.53	2.51	2.33	3	177	2	1	-1	13	EL 79%. Estudio diagnóstico OMI -51. DSG des de Juny2012. No hi han controls.		0	2	1		2		1	1
193		20	2	post-DSG	2	3		2	1	4		1	1		1				2	2		21	3.56	32.59	12.56	2	193	2	4	-1	99	es IF-55 despues de un año de DSG. Celiaquia Marsh 3a, control.		0	1	2		2		4	2
195		41	1		2	2		2	1	1	0	1	2	0	1	1	0	0	0	2		23	6.65	8.02	13.17	4	195	2	4	2	99			0	2	1	1	2	1	1	1
201	NO	60	1	reintroducció gluten	2	12		2	3	3	1	1	1							2			4.52	3.15	6.77	3	201	1	3	5	1	CL; control post reintroducir gluten. Asintomática. Previamente EL con respuesta a DSG.Pendent bx post zabana juny 2016		0	2	2	1	2	1	2	1
202		34	1		1	1		1	1	1		1	1							2		15	4.32	13.82	18.9	2	202	2	1	4	18			0	1	1	99	2	99	1	1
204		9	1		1	13		1	4	2	1	1	1							2		-1	14.57	14.36	5.7	1	204	1	2	6	1	No veig seguiment analític		0	1	2	90	1	1	2	1
205		41	1		2	7		1	1	4	2	1	1	0	2	0	0	0	0	2		13	6.89	9.04	22.16	2	205	2	1	4	18			0	1	2	99	2	99	4	2
211		15	1		1	5		2	1	1		1	1						2	2		10	2.09	6.18	3.37	3	211	2	4	4	14	Augment marcat d' IgE; es descarta esofagitis/enteritis eosinofílica		0	2	1	99	2	99	1	1
212		33	1		1	6		2	2	1		1	1							2		40.7	5.39	3.07	7.16	3	212	2	4	2	5	EL con respuesta clínica e histològica. Debería de reintroducirse gluten. No acude a controles.		0	2	1	1	2	1	1	1
213	NO	26	1	dieta normal (+post erradicacio HP)	2	1	1		2	1		1	1							2		38	8.47	4.84	12.36	4	213	2	1	2	5	Gastritis linfocitica; Inicia DSG (Oct 2012). SGNC. Fals negatiu CMF?		0	2	1	1	2	1	1	1
214	NO	45	1		2	3		2	2	1		1	1							1		28.6	7.33	6.5	6.63	3	214	2	4	4	11	tTG 39 (en otro lab) Aquí tTG=1. Pendent de la segona tanda d'erradicacio HP. Gastro 6nov13. Visita al gener 2014.		0	2	1	99	2	99	1	2
215		11	1		2	5		1	2	3	2	1	1	2	2					2		27	9	70.26	2.87	1	215	1	3	8	3	tTG 23, EmA neg. 5 MESOS DSG (DESDE DES 2012) MILLORIA CLINICA. NO ESTA REBIOPSIADA.		0	1	2	90	1	1	2	1
216	NO	35	1		2	5		1	2	1		1	1		2					2		34	1.7	9.7	2.42	1	216	2	1	4	5	De momento está pauci-sintomática y decide no iniciar DSG. Ptes DMO actual (hace 2 años fue normal)		0	1	1	99	1	99	1	1
222	NO	67	1		1	3.7		2	4	2	1	1	1						2	1		0	9.83	8.04	1.89	3	222	1	3	1	1	OMI58. celiac amb atrofia i serologia positiva. FALLO DE LA CITOMETRIA		0	2	2	1	2	1	2	2
223	NO	65	1		2	2.3		2	4	4	2	1	1	2	2	2	2	2	2	2		0	7.45	44.23	3.4	1	223	1	3	5	1	OMI59		0	1	2	1	1	1	4	2
224	NO	24	2	Post-DSG	2	3		2	1	1	-1	1	1		2				2	2		18	4.54	21.31	13.46	2	224	2	4	2	4	IF 33 y IF-83 CONTROL POST-DSG 1 ANY		0	1	1	1	2	1	1	2
226	NO	35	2	Post-erradicació HP	1	1		1	1	1		1	1		-1	-1				2		17	2.94	2.16	12.81	4	226	2	4	4	14	al 2009 reflux, 24%LIES, HP+ .Ara diarrea i HP erradicat. Fam primer grau.		0	2	1	99	2	99	1	1
228		10	1		1	3		2	1	1										2			4.91	10.46	15.36	2	228	2	1	-1	13				1	1		2		1	2
231		20	1		1	6		2	1	1		2	2		2	1	2	1		2		11	4.09	2.84	44.57	4	231	2	4	-1	17			1	2	1		2		1	1
236		42	2	post-DSG	2	6		2	1	1		1	1							2		13	10.42	0.42	26.78	4	236	2	4	3	13	Control post-DSG EL50%. No hay respuesta clínica.		0	2	1	0	2	0	1	1
237	NO	50	1		1	3		2	1	1		1	1							1		8	7.12	8.7	20.61	2	237	2	1	4	5	tTG entre 1 y 2; EL28% que se normalizó. Nunca DSG. Asintomático. Rev de empresa.		0	1	1	99	2	99	1	2
239	NO	66	2	Protocolo gluten vs placebo	2				1			1	1									21.5	3.04	5.29	29.41	4	239	2	4	2	99	Control protocolo gluten vs placebo; IF 151		0	2		1	2	1		99
240	NO	69	2	Protocolo gluten vs placebo	2			2	1	1		2	2		2	1	1	2				15	5.41	38.75	12.95	2	240	2	4	-1	4	Control protocolo gluten vs placebo; IF 150		1	1	1		2		1	99
248	NO	33	1	screening familiars 1r grau	2	1.2		1	1	1		1	1		2					1		0	4.66	5.22	9.34	3	248	2	4	4	14	erradica HP (3 tandes)		0	2	1	99	2	99	1	1
250	NO	27	1		2	1.3		-1	9	1		1	1		2							-1	9.3	2.64	16.8	4	250			4	13	bx no cuantificable por mala orientación. Sin hta electronica		0	2	1	99	2	99	1	1
253		14	1		1	4 14		2	1	1		1	1							2		17	1.63	10.7	30.6	2	253	2	4	4	18	Falta seguiment perquè ha desenvolupat recentment osteoporosi		0	1	1	99	2	99	1	2
255		40	1		2	2		1	2	1	0	1	1	2	2	0	0	0	0	1		45	4.06	1.95	8.53	3	255			4	7			0	2	1	99	2	99	1	1
263		17	1		2	2		2	2	1		1	1							1		25	7.02	2.12	14.56	4	263	2	4	4	13	Erradicació Hp. No control post.		0	2	1	99	2	99	1	1
266		38	1		1	2		2	1	1		1	2		1	2	2	2		2		0	3.24		19.44	2	266	2	1	4	18			0	1	1	99	2	99	1	1
270		12	1		1	4 14		2	1	1		1	2		1					2		20	13.4	8.33	37.94	4	270			4	16			0	2	1	99	2	99	1	2
273	NO	54	1		2	1		2	2	1		1	1							1		61	4.35	3.68	4.94	3	273			4	99			0	2	1	99	2	99	1	1
278	NO	55	1		2	14		2	2	4	-1	2	2	2	2	2	2	2	2	2		32	4.09	10.82	4.81	1	278			11	5	EL 42% estudio poblacional; tTG inicial 3,1 i EmA neg. Control con dieta normal.. DSG desde desembre 2014 sense BX post		0	1	2	95	1	95	4	2
280	NO	38	1		2	2		2	2	1		1	1							2		30	7.09	1.64	21.9	4	280			4	13	Abans (2011) milloria clinica i hitol (31% a 21%) amb erradicació HP		0	2	1	99	2	99	1	1
282		14	1		1	6		2	1	1		1	1							2		24	6.27	8.85	26.67	2	282			-1	99	Inicia DSG (Feb2013)		0	1	1		2		1	1
288	NO	38	1		2	10			2	1	2	2	2	1	2	1	2	1		2		29	9.01	10.7	11.7	2	288			4	5	10=infertilidad		0	1	1	99	2	99	1	2
292		20	1		2	6		2	1	3	2	1	1		2					2		15.7	4.1	2.94	54.26	4	292	2	4	-1	14	tTG 9,6 y 6,6; EmA neg. OMI-66		0	2	2		2		2	1
293	NO	33	1		2	3		1	2	1		1	1							2		42	11.06	1.96	16.26	4	293			4	13			0	2	1	99	2	99	1	2
295		64	1		1	14		2	1	4	-1	2	2	0	2	1	2	1	0	0		0	3.5	6.98	28.83	4	295			4	17			0	2	2	99	2	99	4	2
297		44	1		1	1.2		1	1	1		1	2		1	1	2	1		2		12	0.99	5.4	49.2	4	297			4	16			0	2	1	99	2	99	1	1
300	NO	36	1		2	1		2	2	1		1	2		1	1	2	1				46.9	11.08	4.1	6	3	300			-1	99	familiar de segundo grado		0	2	1		2		1	1
301		40	1		1	1.5		2	1	1		2	2	2	2	1	1	2		1		14	7.95	9.36	5.2	1	301			4	18			1	1	1	99	1	99	1	1
302	NO	56	2	Post-DSG	2	1.3		2	2	1		1	1		1					2		30	4.44	10.3	23.7	2	302			3	99	EL IF106 , control tras un año de DSG		0	1	1	0	2	0	1	1
304		55	2	post-DSG	2	3		2	1	1		1	2		1	2	2	2		1		17.5	4.48	6.79	25.41	4	304			6	13	un año de DSG con mejoria clinica (no biopsia previa);		0	2	1	90	2	1	1	2
306	NO	26	1		2	2.5		1	2	1		1	1	2	2	2	2	2		1		34	5.43	3.97	16.3	4	306	2	1	4	11	Erradica HP. Sense seguiment		0	2	1	99	2	99	1	1
307		40	1		1	2		2	2	1		1	1							2		50	10.07	4.81	8.27	3	307	1	2	3	10	OMI-67 EL 37% control post erradicació; Inicia dieta sin gluten (10-5-2013)		0	2	1	0	2	0	1	1
316		55	2	provocación	2	2.1		2	2	1		1	1							2		60	10.85	4.06	3.87	3	316	1	2	-1	99	OMI- 69		0	2	1		2		1	1
323	NO	40	1		2	2		2	9	1		1	2		1					1		-1	4.85	8.7	42.08	2	323			4	5			0	1	1	99	2	99	1	1
327	NO	37	2	Post-erradicacio HP	2	2.5		2	1	1		2	2	2	2	1	1	2		2		21	7.37	6.33	25.04	4	327	2	1	4	12	Control		1	2	1	99	2	99	1	1
328	NO	62	1		2	3		2	2	1	-1	2	2	2	2	1	1	2		1		35	7.73	2.63	23.26	4	328	1	2	4	13	Control		0	2	1	99	2	99	1	2
329	NO	36	1		2	5		2	2	1		2	2		2	1	2	1		1		28.5	4.47	5.9	29.65	4	329	2	4	4	13	Bx al 2014 sense AP ni cito però assintomàtica. Probable EL por HP		0	2	1	99	2	99	1	1
332		11	1		1	5.3		2	4	2		1	1		2				2	2		-1	16.91	43.71	2.34	1	332	1	3	1	1			0	1	2	1	1	1	2	1
333	NO	50	1		1	1		2	1	1		2	2	2	2	1	1	2	2	2		15.4	2.23	5.65	28	4	333			4	12			1	2	1	99	2	99	1	1
336		34	1		2	3		2	2	1		1	2		1	1	1		2	2		27	8.85	2.21	14.4	4	336			4	13			0	2	1	99	2	99	1	2
340		62	1		2	2		2	1	1		2	2		2	1	2	1		2		24	3.44	20.52	43.04	2	340			4	13			1	1	1	99	2	99	1	1
342	NO	51	1		2	2		2	1	1		2	2	1	2	1	2	1		1		23	1.64	4.8	16.47	4	342	2	4	4	11	erradica HP		1	2	1	99	2	99	1	1
343	NO	46	2	Post-erradicació HP	2	3.2		2	2	1		1	1		2					2		21	8.4	7.83	8.92	3	343			4	7	Es IF214, tras eradicar Hp.; Etiologia: Hpylori.		0	2	1	99	2	99	1	1
345		15	1		1	10		2	1	1		1	2		1				2	2		18	6.31	12.5	14.85	2	345			4	13	Familiars 2º grau celiacs. ESOFAGITIS EOSINOFILICA		0	1	1	99	2	99	1	2
346		9	1		2	5		2	1	1		1	2		1		2	2		2		0	5.05	4.06	40.45	4	346			4	16			0	2	1	99	2	99	1	1
347		15	1		1	1.3		2	1	1		1	1		2					2		6	1.35	10.23	34.09	2	347			-1	13			0	1	1		2		1	1
353		14	1		2	5		2	2	3	1	1	1							1		35	12.29	34.4	2.31	1	353	1	2	1	3	tTG=15; EmA+. S'erradica Hp. Inicia DSG Ago2013		0	1	2	1	1	1	2	1
354	NO	60	1		1	2		2	1	1		1	1							2		10.5	3.25	3.76	51.25	5	354			4	14			0	2	1	99	2	99	1	1
355		67	1		1	2		2	1	1		2	2		2	2	2	2	2	2		0	3.01	6.66	38.16	4	355	1	2	4	12	Control		1	2	1	99	2	99	1	1
357		20	1		1	1		2	2	4	2	2	2		2	1	2	1		1		29	9.92	0.96	24.2	4	357			4	13	tTG 3.3 repetido 1.4 con EmA neg. Es va eradicar Hp i quedà assimtomàtic. No biòpsia de control..		0	2	2	99	2	99	4	1
360		48	1		1	5		2	2	1	0	1	2	0	1	1	1	2	0	2		28	9.29	1.84	18.65	4	360			4	13			0	2	1	99	2	99	1	1
362		10	1		2	5		2	2	1		1	2		1					2		38.2	7.38	12.42	15.61	2	362			2	3			0	1	1	1	2	1	1	1
364	NO	59	2	Post-erradicacio HP	2	2			1	1		1	1						2	2		15	6.68	4.04	20.23	4	364			-1	7	control tras erradicacion HP?? Antes LIES 46%		0	2	1		2		1	1
370		21	2	post-DSG	2	5		2	2	1		1	2		1	1	2	1		2		33	5.46	2.38	13.39	4	370			6	13	Esofagitis eosinofilica		0	2	1	90	2	1	1	1
379	NO	29	1		2	3		1	2	4	1	1	1		-1				2	2		28	3.85	35.95	4.86	1	379	1	2	4	5	OMI-75 tTG 3.75 i EmA+. No inicia DSG pq asintomatica. Pendent densitometria.		0	1	2	99	1	99	4	2
382	NO	67	1		2	1		2	1	1		1	2		1				2	2		19	7.33	11.61	6.05	1	382	1	2	4	5	control Marsh 1 LIES 27% con dieta normal.		0	1	1	99	1	99	1	1
384		35	1		1	2		2	4	4	2	1	1		2				2	2		-1	8.81	15.33	3.58	1	384	1	3	2	1			0	1	2	1	1	1	4	1
386		58	1		2	1		2	2	1		1	2		1	1	1			2		33	2.98	2.69	20.05	4	386			4	13			0	2	1	99	2	99	1	1
389	NO	51	1		2	1		2	2	1		1	1		2				2	1		37	7.49	2.15	7.03	3	389			4	13	LIEs 45% post-eradicar Hp. No parásitos.		0	2	1	99	2	99	1	1
391	NO	44	1		2	2		2	2	1		1	1		2					2		39	6.8	4.47	17.92	4	391			4	11	sense seguiment		0	2	1	99	2	99	1	1
392	NO	44	2	reintroducció gluten a pacient diagnosticat de EL x ESG en 2010	2	2.7		2	2	1		1	2		1	2	2	2	2	2		50	12.4	5.13	2.65	3	392			2	13	**Ya estaba hecha. Tiene citometría y depósitos hechos. Ahora se repite la citometría para control tras respuesta clínica ( tenia anemia) e histológica con DSG		0	2	1	1	2	1	1	1
394	NO	48		DSG realizada de forma irregular y poco estricta pedir historia	2	2		2	2	1		1	1							2		59	8.02	24.46	4.12	1	394			11	5	pedir historia no se si es basal o DSG		0	1	1	95	1	95	1	1
398	NO	40	1	screening familiars 1r grau	2	1.2		1	1	1		1	1		2					2		19	4.22	3.8	26.77	4	398	1	2	4	14			0	2	1	99	2	99	1	1
403		30	1		2	1		2	2	1		1	1		2					1		25	4.86	6.37	5.49	3	403			4	13			0	2	1	99	2	99	1	1
408		48	1		2	2		2	2	1		2	2		2	1	1	2		1		28	8.49	8.8	10.71	2	408			4	7	Control post eradicar Hp 13,5% LIEs		0	1	1	99	2	99	1	1
410	NO	28	1		2	2		2	4	3	1	1	1							2		0	8.44	39.21	2.32	1	410	1	2	2	1	cader		0	1	2	1	1	1	2	1
411		32	1		2	3.5		2	2	1		2	2		2				2	2		53	6.18	5.39	4.3	3	411			3	10			0	2	1	0	2	0	1	1
415		21	1		2	1.5		1	1	1		1	1		2					2		11	2.24	21.73	38.13	2	415			4	18			0	1	1	99	2	99	1	1
417		32	2		1	2			9	1		1	1							2		-1	8.28	4.86	21.13	4	417			-1	13	no recuento por denudación; previa 27% LIEs (no Hp)		0	2	1		2		1	1
418		31	1		2	1		1	2	1		1	1		2					2		61	5.2	2.98	8.94	3	418			4	13	No estudi adient		0	2	1	99	2	99	1	1
421	NO	68	1		1	3		2	2	4	2	2	2	1	2	1	2	1		2		33	6.44	1.62	21.72	4	421			4	13	Revisió empresa 2005 amb tG 2,4 repetido neg i EmA neg i Marsh 1		0	2	2	99	2	99	4	2
425	NO	50	1	seguiment EL no aclarida	2	1		2	2	1		2	2	1	2	1	2	1	2	2		28	9.41	14.13	3.59	1	425			4	5	Es IF60.Cito con solo disminución de CD3neg. Control EL 28% con tTG neg pero EmA>1/20 hace 2 años; Ahora tTG neg y EmA no realizado.		0	1	1	99	1	99	1	1
430	NO	23	2	Post-DSG (sin bx basal, dx en otro centro)	1	1.2		-1	2	4	2	1	1							2		34	6.39	40.41	2.67	1	430			1	2	Control de pacient celiaca amb DSG (ttg basal més 80, sin bx)		0	1	2	1	1	1	4	1
442		40	1		2	2		2	2	1		1	2		1					2		25	4.13	5.95	33.6	4	442			4	13			0	2	1	99	2	99	1	1
447		42	1		2	2		2	2	1		1	2		1	1	1	2		2		43	3.34	3.18	21.18	4	447	1	2	3	10			0	2	1	0	2	0	1	1
450		11	1		1	2		1	1	1		1	1		1					2		11	3.68	32.19	46.47	2	450			4	18			0	1	1	99	2	99	1	1
452	NO	60	2	Protocolo gluten vs placebo	2	3		2	2	1		2	2	2	2	2	2	2		2		31	4.98	8.16	13.99	4	452	2	4	2	13			0	2	1	1	2	1	1	2
453		41	1		2	3		2	4	2		1	2		1	1	2	1		1		-1	6.46	11.71	3.14	1	453			1	1	gastritis limfocítica		0	1	2	1	1	1	2	2
456		62	1		2	3		2	1	1		2	2		2	1	2	1	1	1		0	2.3	2.59	63.33	4	456			4	17			1	2	1	99	2	99	1	2
464		45	2	post-DSG	2	3		2	2	1		1	1		2					2		35.6	5.37	5.87	13.39	4	464			6	10	Sobrecarga de gluten con LIEs 24%; Tratamiento con Imurel		0	2	1	90	2	1	1	2
465	NO	70	1		2	1,2,9		1	1	1		1	2	2	1	2	2	2		2		17	8.58	6.64	31.73	4	465			4	16			0	2	1	99	2	99	1	1
468		41	2	post-erradicació	2	2.7		1	3	1		-1							2	2		-1	7.41	2.74	13.81	4	468			4	13			0	2	1	99	2	99	1	1
474	NO	49	1	OMI, CADER	2	8		2	4	2	1	1	1		2				2	2		0	20.71	27.37	2.32	1	474	1	3	5	1	OMI- 77 dermatitis herpetiforme . Probable inclusio CADER. Gastritis linfocítica		0	1	2	1	1	1	2	2
475		19	1		2	10, 3		1	4	2		1	1		2				2	2		-1	17.58	44.57	3.21	1	475	1	2	1	1	OMI-78. Incluida CADER		0	1	2	1	1	1	2	2
492	NO	66	1		2	1		1	2	1		1	2	2	1	1	1	2		2		39	7.69	4.11	19.95	4	492			4	13			0	2	1	99	2	99	1	1
495		15	1		1	9		2	3	2		-1								2		-1	27.14	36.04	0.76	1	495			1	1	celiac diagnosticat 4 anys; Trangresiones dietéticas++		0	1	2	1	1	1	2	2
499		11	1		1	5		1	3	3	1	1	1							2		-1	13.94	11.75	9.03	1	499	1	3	1	1			0	1	2	1	1	1	2	1
502	NO	36	1		2	7		2	2	1		1	1							2		48	10.74	6.01	18.75	4	502			4	13	Anemia perniciosa. EL previa sense resposta DSG, erradicació. EL probablement autoimmune		0	2	1	99	2	99	1	2
507		17	1		2	5		-1	4	2		-1								2		-1	96.35	26.61	1.1	1	507	1	2	-1	1			0	1	2		1		2	1
514		59	1		1	1		2	2	1		1	2		1	1	2	1	2	1		53	8.51	13.46	6.91	1	514	2	4	4	25	EL 53% mes olmesaltran. Control post retirada ojo!!! Pot interferir perque HP positiu ( previ HP -)		0	1	1	99	1	99	1	1
529	NO	37	1	reintroducció gluten?	2	14		1	2	1		1	1							2		60	18.22	1.52	2.15	3	529				99	dx EL X ESG en 2011 patró gamadelta normal		0	2	1		2		1	2
530	NO	52	2	Post-erradicacio HP	2	1		2	2	1		1	1		2				2	2		44.8	11.56	1.42	8.14	3	530			4	10			0	2	1	99	2	99	1	1
534		21	1		1	5		2	1	4	-1	1	1		2				2	2		0	3.33	8.62	44.38	2	534	2	4	4	18	OMI-81		0	1	2	99	2	99	4	1
538		38	1		1	1.7		2	1	1		1	2		1				2	2		16	94.31	2.06	68.42	4	538			4	16			0	2	1	99	2	99	1	1
540	NO	47	1	seguiment EL	2	1.2		2	2	1		1	2		1				2	1		37	11.92	4.67	5.41	3	540	-1	-1	4	11	Privada sense depòsits		0	2	1	99	2	99	1	1
542	NO	63	1		2	9		2	1	4	2	2	2	2	2	2	2	2	1	2		19	4.21	4.39	33.37	4	542			4	12	ttg 2,52 ema neg		0	2	2	99	2	99	4	2
543		47	1		2	2		2	1	1		1	1		2				2	2		-1	9.55	2.66	11.24	4	543			4	14	mostra orientada exocitosis no quantificable		0	2	1	99	2	99	1	1
544		53	1		1	1		2	1	1	0	1	1	0	2	0	0	0	2	2		17	94.58	3.93	34.8	4	544			4	14			0	2	1	99	2	99	1	1
550		13	1		1	1,3,4		2	1	1		1	1		2				2	1		22	6.63	7.92	13.59	4	550			4	14			0	2	1	99	2	99	1	1
555		15	1		1	4		-1	1	1		1	2		1				2	1		17	3.65	11.8	20.3	2	555			4	18			0	1	1	99	2	99	1	2
558	NO	54	1		2	2		1	9	4	2	1	1	2	2	2	2	2	2	1		-1	6.27	32.64	5.32	1	558	1	3	6	1	aquesta bx no cuantificada per mala orientació, la de seguiment amb dieta normal és MARSH3B. Control hisologia post DSG al des 2016. TTG 3,42 (ema-), despres 1,74 (ema no fet)		0	1	2	90	1	1	4	1
559		34	1		2	2.3		1	1	1		1	1		2				2	1		-1	4.18	4.42	18.1	4	559			-1	14	OMI-82		0	2	1		2		1	1
563	NO	58	1		1	1		1	1	1		1	1						2	2		19.9	3.77	18.61	34.25	2	563	2	4	4	13	sin segumiento		0	1	1	99	2	99	1	1
565		13	1		1	1.5		1	1	1		1	1		1				2	1		6	3.67	7.35	21.74	4	565			4	14			0	2	1	99	2	99	1	1
571		26	1		1	1		2	4	2		1	1	1	2				2	2		-1	3.76	13.3	4.71	1	571	1	3	1	1	gastritis linfocitica. CADER		0	1	2	1	1	1	2	1
574		43	1	la primera no te citometria	1	3		1	2	1	-1	1	1	0	2	2	2	2	2	2		35	-1	-1	-1	-1	574			0	99	NO TE CITOMETRIA		0		1				1	2
579		60	1		1	2		2	1	1		1	2		1				2	1		24	3.1	7.43	17.2	4	579			4	16			0	2	1	99	2	99	1	1
587		40	1		1	1		1	4	2		1	1		2				2	2		-1	21.22	12.97	1.85	1	587	1	3	1	1	gastritis linfocitica OMI-83		0	1	2	1	1	1	2	1
590	NO	37	1	seguiment	2	2		1	2	2		-1							2	2		30	7	1.47	5.06	3	590			4	13	privada sin genética		0	2	2	99	2	99	2	1
594		49	1		1	1		2	2	1		1	1		2				2	2		25.8	5.55	4.14	28.46	4	594			4	13			0	2	1	99	2	99	1	1
598		19	2	seguiment	2	10		2	1	3		1	1							2		16	4.56	10.68	36.75	2	598			4	18	ANA>1/1280; Va iniciar DSG al 12/2015. No controls posteriors.		0	1	2	99	2	99	2	2
602	NO	46	1		2	2		2	1	1		1	2	2	1	2	2	2	2	2		0	5.5	3.04	15.56	4	602			4	16	intolerancia F+S		0	2	1	99	2	99	1	1
603		17	1		2	2.3		1	1	1		1	2		1				2	2		22	4.69	3.8	15.83	4	603			4	16			0	2	1	99	2	99	1	1
609	SI	46	1	seguiment	2	2		2	1	1		2	2	2	2	1	1	2	2	2		14	8.57	0.48	30.43	4	609			4	12	malabsorció L+F+S i ERGE. Aceituno		1	2	1	99	2	99	1	1
612	SI	10	1		2	6		2	4	3	1	1	1						2	1		-1	27.37	47.01	9.4	1	612	1	2	1	1	Obesitat		0	1	2	1	1	1	2	1
613	NO	21	2	seguiment	2	2			2	1		-1	-1	-1	-1				2	2		27	96.85	5.46	6.45	3	613			-1	13			0	2	1		2		1	1
616	NO	63	2	post-erradicació HP	2	1.7		2	2	1		1	1		2				2	2		43	10.95	4.47	10.28	4	616	1	2	3	13			0	2	1	0	2	0	1	1
617	SI	27	1	parece que dieta normal (no del todo claro)	2	5		1	9	1		1	1		2				2	2		-1	7.34	4.96	14.89	4	617			-1	13			0	2	1		2		1	1
619	SI	12	1		2	4.5		2	1	1		1	1		2				2	2		19	9.86	5.82	10.18	4	619			4	14			0	2	1	99	2	99	1	1
621	NO	27	1		2	2		2	1	1		1	2		1				2	2		13	5.62	4.54	15.44	4	621			4	16			0	2	1	99	2	99	1	1
633	SI	27	2	post-DSG	2	3		2	2	1	0	1	1	0	2	0	0	0	2	2		28	10.28	2.28	10	4	633			2	99			0	2	1	1	2	1	1	2
637	SI	63	1		2	3		2	1	1		1	1		2				2	2		0	5.94	4.97	15.47	4	637			4	14			0	2	1	99	2	99	1	2
638	NO	60	2	post retirada	1	3		2	2	1		1	2		1	1	2	1	2	1		32	7.4	15.32	1.75	1	638	2	4	4	99			0	1	1	99	1	99	1	2
644	NO	51	1		2	9		2	4	2		1	1		2				2	2		-1	16.02	27.05	2.54	1	644	1	3	1	1	cader		0	1	2	1	1	1	2	2
658	SI	35	1		2	3		1	2	4	2	1	1						2	1		25	10.93	27	14.21	2	658			6	5	es va fer la biopsia amb dieta baixa en gluten , penent de nou control endoscòpic amb dieta normal despres de erradicació		0	1	2	90	2	1	4	2
659	SI	10	1		1	4		1	1	1		1	1		2				2	2		24	6.96	4.5	12.5	1	659			4	13			0	1	1	99	1	99	1	2
662	SI	60	1		1	2		2	2	1		1	1	2	2				2	2		15	12.94	3.66	16.04	4	662			4	13			0	2	1	99	2	99	1	1
664	SI	43	1		2	2		2	2	1		1	1	2	2	1	1	2	2	2		26.1	10.86	1.55	19.79	4	664			4	13			0	2	1	99	2	99	1	1
665	NO	20	1		2	10		1	1	1		1	1		2				2	2		0	4.9	2.13	36.77	4	665			4	14	aftas recurrentes		0	2	1	99	2	99	1	2
673	NO	40	1		2	10.2		2	4	2	1	1	1		2				2	2		-1	16.78	22.53	2.7	1	673	1	2	1	1	OMI88- CADER 10		0	1	2	1	1	1	2	1
675	SI	11	1		2	3		1	3	2	1	1	1	2	2				2	1		84	27.3	5.81	8.14	3	675	1	2	1	1	mare i avia celiaca. tTG=70		0	2	2	1	2	1	2	2
678	NO	42	2	post-DSG	2	3		2	2	1		2	2	2	2	2	2	2	2	2		35	7.3	15.17	7.13	1	678			6	5	enteritis linfocitica control amb DSG amb millora clinica. Gastritis linfocitica		0	1	1	90	1	1	1	2
680	SI	42	1		2	2		1	1	1		1	1		2				2	2		14	15.88	1.65	8.52	3	680			4	14			0	2	1	99	2	99	1	1
682	NO	38	1		2	3.7		2	2	1		2	2		2	1	2	1	2	1		28	5.39	2.39	11.23	4	682			4	13	Hp erradicado. No biopsia posterior.		0	2	1	99	2	99	1	2
686	SI	13	1		2	5		2	4	2		1	1						2	2		-1	23.4	22.13	4.56	1	686			11	1	no fa bé la dieta		0	1	2	95	1	95	2	1
698	NO	47	2	post-erradicació	1				1	1									2	2		11	96.73	3.96	10.14	4	698			-1	99	Enteritis per Hp?? Demanar Hª en paper.			2	1		2		1	99
701	NO	66	2	Post-DSG	2	2.3		2	3	1	-1	1	1	2	2	2	2	2	2	2		0	9.5	39.36	9.14	1	701	1	2	5	2	celiaca amb DSG desde fa 18 m. amb millora clinica parcial i negativitzacio ATTG( inicialment 4,75 --> 0,92) DELIAC		0	1	1	1	1	1	1	1
706	NO	55	1		2	2	1	2	1	1		1	1		2				2	2		13	3.02	7.47	26.25	4	706			3	14			0	2	1	0	2	0	1	1
707	NO	53	1		1	1.2		2	2	1		2	2	1	2	1	2	1	2	1		29	2.73	12.92	14.6	2	707	1	2	4	11	EL 29% amb erradicació HP 17% (gastro post HP marzo 2015 sin citometria). També LACTEST+ i pendent F+S		0	1	1	99	2	99	1	1
708	SI	36	1		2	3		1	2	1		1	2		1				2	2		66	20.07	1.55	4.7	3	708			4	11			0	2	1	99	2	99	1	2
712	NO	54	1		2	1.2		1	1	1	0	1	1	0	2	0	0	0	2	2		23	6.53	2.21	16.21	4	712			4	14			0	2	1	99	2	99	1	1
850	NO	34	1		2	1		-1	1	-1		-1								2		21	7.02	4.86	6.07	3	850			4	99				2		99	2	99		1
921	NO	19	1		2	2		1	2	1		1	1	1	2	1	2	1		2		42	6.45	5.16	7.54	3	921			2	5			0	2	1	1	2	1	1	1
933	NO	21	1		2	5		1	1	1		2	2	2	2	1	2	1		2		0		9.12		2	933			4	18			1	1	1	99	2	99	1	1
969	NO	6	1	pedir historia privada	1	10		-1	1	-1		-1								2		10	5.88	5.1	27.1	4	969			4	99	10=vómits, disfagia i estancament ponderal			2		99	2	99		2
1134	NO	67	1		1	14		1	1	4	2	1	1	1	2	1	2	1	2	2		18	5.83	3.37	37.87	4	1134	1	3	4	14	OMI 148 tTG mayo/15 1.87 y 2.58. EmA neg		0	2	2	99	2	99	4	2
1154	NO	49	1	reintroducció gluten 1 mes	2	1		2	1	1		1	2	2	1	1	1	2	2	1		5	3.09	11.57	16.09	2	1154	2	4	6	5	Normal aumento gammadelta con DSG sintomax positivo IF 986		0	1	1	90	2	1	1	1
1161	NO	75	2	post-DSG	2	2		-1	2	1		1	1							2		31.5	8.81	2.51	23.92	4	1161	1	3	2	13	EL 73%. Resposta clínica e histològica		0	2	1	1	2	1	1	1
1168	SI	19	1		1	2		2	2	1		2	2	1	2	1	2	1	2	2		29	11.26	2.35	5.94	3	1168			4	13			0	2	1	99	2	99	1	1
1169	SI	35	2	post-DSG	2	3		1	2	1	0	1	1	0	0	0	0	0	0	2		37	9.16	10.79	3.87	1	1169			1	1			0	1	1	1	1	1	1	2
1170	NO	41	1		1	1		2	2	1		1	1							2		45	5.68	1.79	10.53	4	1170			4	13			0	2	1	99	2	99	1	1
1171	NO	64	1		2	2		2	1	-1		1	2	2	1	2	2	2				19	2.87	1.67	26.9	4	1171			4	16	def IgA		0	2		99	2	99		1
1173	NO	65	2	post -DSG	2	1.7		2	2	1		1	1		2					1		35	2.41	7.46	25.87	4	1173			3	13			0	2	1	0	2	0	1	1
1174	NO	40	1		2	1		2	1	-1		1	1	2	2					1		16	4.24	4.76	19.05	4	1174	2	4	4	14			0	2		99	2	99		1
1180	SI	34	1		2	2		1	2	1		1	2	2	1					1		52	23.05	1.42	2.93	3	1180			4	13	erradica HP sin bx post		0	2	1	99	2	99	1	1
1183	NO	68	2	Post-erradicació HP	2	2.3		2	1	1		1	1	2	2	2	2	2	2	2		12	3.64	6.4	21.88	4	1183	2	1	4	7	febrer 2015 EL 35% es resol amb erradicació HP		0	2	1	99	2	99	1	1
1185	NO	75	1		2	6		2	1	1		1	2		1					1		21	3.85	11.25	22.24	2	1185	-1	-1	4	25	Olmesartan		0	1	1	99	2	99	1	1
1189	NO	44	2	seguiment	2	3		1	2													60.5	7.72	44.67	4.86	1	1189	1	2	4	99			0	1		99	1	99		2
1191	SI	58	1		2	2 9		2	1	1		1	1		2					1		0	9.18	0.99	28.73	1	1191			4	14			0	1	1	99	1	99	1	1
1193	SI	35	1		2	1.3		2	2	1		1	1							1		28	9.89	12.45	16.52	2	1193	1	2	8	5	Sobrina celiaca. Fent DSG amb milloria clinica, pendent bx post. Tb erradica HP.		0	1	1	90	2	1	1	1
1194	NO	51	1		2	2			1	-1		-1	-1	-1	-1	-1	-1	-1				21	3.52	7.7	11.91	4	1194			4	13				2		99	2	99		1
1195	NO	35	2	Post-DSG	2	3		2	2	4	-1	1	1							2		31	6.6	49.43	7.43	1	1195			2	2	CADER. Biopsia control a los 2 años.		0	1	2	1	1	1	4	2
1197	SI	39	2	post-DSG	2				2													33	12.68	49.64	3.83	1	1197			4	2	Caldria revisar Hª en paper		0	1		99	1	99		99
1198	SI	23	1		2	2		2	1			1	1							1		18	12.93	11.45	14.19	2	1198	2	4	11	11	Ha iniciat DSG		0	1		95	2	95		1
1203	SI	57	1		2	1		2	1	1	-1	1	2	1	1	1	2	1		2		23	9.12	4.39	22.61	4	1203			4	16			0	2	1	99	2	99	1	1
1204	NO	44	2	post-DSG	2	3			2													35	7.38	21.18	1.65	1	1204	2	1	-1	99			0	1			1			2
1205	NO	31	1	Seguiment dieta normal	2	3		1	1	4	-1	1	1		-1				2	2		12	2.54	27.18	5.54	1	1205	1	2	4	5	OMI 159. No inicia DSG. Asintomática.		0	1	2	99	1	99	4	2
1209	NO	61	2	Post-DSG	2	3		2	2	1		1	1		2					1		30.3	4.71	37.16	3.48	1	1209	2	4	-1	2			0	1	1		1		1	2
1211	NO	52	1		2	6		2	2	0	0	0	0	0	0	0	0	0	0	0		35	0.99	2.33	8.53	3	1211			4	11			0	2		99	2	99		1
1213	NO	20	2	post-DSG	2	3			2	1		1	1	1	2	1	2	1		2		26	4.77	6.27	11.06	4	1213	2	1	-1	99			0	2	1		2		1	2
1216	SI	25	1		2	1		2	1	1		2	2	2	2	1	1	2		2		21	11.37	1.22	13.57	4	1216			4	12			1	2	1	99	2	99	1	1
1219	SI	42	1	dieta lliure (EL x ESG 2006)	2	8	2		2	1		1	1	2	1	2	2	2		2		30	10.81	1.69	14.47	4	1219	2	4	2	5	Dx EL x ESG 36 a 23% en 2006. Ara dieta lliure. Recidiva histologica con reintroducción. ha reiniciado DSG.		0	2	1	1	2	1	1	2
1222	SI	40	1	dieta normal	2	11 8		2	2	1		1	1		2					2		42.7	15.85	0.35	18.02	4	1222			3	10	LES		0	2	1	0	2	0	1	3
1225	NO	20	1		2				1	1		1	1	2	2					2		21	4.43	4.56	14.56	1	1225	2	4	4	13	OMI 161		0	1	1	99	1	99	1	1
1227	NO	55	2	Post-DSG	2	3		1	1	1	2	1	1									14	7.93	1.57	28.03	4	1227			2	99	Previa EL con respuesta clinica e histologica a la DSG. Osteoporosi. Fa DSG amb transgressions		0	2	1	1	2	1	1	2
1231	SI	17	2	post-DSG	2	3		1	2	1		1	1									27.9	7.81	18.7	6.74	2	1231			5	1	Marsh 3b (2007) con serologia+ (tTG+EmA)		0	1	1	1	2	1	1	2
1233	SI	25	1	seguiment	2	2		2	1	1		1	1							1		18	7.23	4.84	18.35	4	1233			4	14	erradica Hp amb milloria clinica		0	2	1	99	2	99	1	1
1236	SI	34	1		2	3			1	-1		1	2	2	1					2		23	14.27	6.29	4.67	3	1236			6	16	SGNC		0	2		90	2	1		2
1239	SI	28	1		2	2 3		2	1	1	0	1	1	2	2	0	0	0	0	1		15	9.31	16.41	16.67	2	1239			4	18			0	1	1	99	2	99	1	1
1240	NO	36	1		2	1.2		2	1	1		1	1							2		0	3.56	5.71	16.41	4	1240	2	4	4	14	omi		0	2	1	99	2	99	1	1
1244	NO	44	1	pedir historia privada	2	5,10,14			1			-1								2		18	6.64	17.5	17.81	2	1244			4	99	10=abortadora de repeticio. Privada lissette/esteve. ¿demanar HTA per completar genetica, sembla dq2.2 i serologia? FERNANDODE DEAMAN HISTORIA			1		99	2	99		1
1245	SI	29	2	reintroducció gluten	2	2			2	1		1	1							2		35	10.21	1.04	13.69	4	1245			2	5	SGNC. Fals negatiu CMF?		0	2	1	1	2	1	1	1
1248	NO	35	1		2	3		2	2	1		2	2		2	1	1	2		2		56	16.75	11.96	0.89	1	1248	1	2	8	5	CONTROL ENTERITIS TRAS ERRADICACION HP. OMI 164. MARROQUI		0	1	1	90	1	1	1	2
1250	NO	43	1		2	3			1	1		1	1		1					2		11	3.35	6.52	23.45	4	1250	1	2	4	14	OMI 166		0	2	1	99	2	99	1	2
1253	NO	70	2	post-DSG	2	2		2	1	3	2	1	1						2	2		16	12.44	18.3	10.51	2	1253	2	1	2	4			0	1	2	1	2	1	2	1
1255	NO	44	1		2	5		2	4	2		1	1	1	2	1	2	1		2		0	22.65	11.79	0.98	1	1255	1	3	11	1	cader 29		0	1	2	95	1	95	2	1
1256	NO	30	2	Post-DSG	2				1	1		1	1							2		14	25.66	32.1	2.35	1	1256			2	2	Seguimiento con DSG CADER		0	1	1	1	1	1	1	1
1257	SI	38	1		2	1,2,5		2	1	1		1	1	2	2	2	2	2		1		16.7	17.37	10.83	9.71	1	1257			4	5	erradica HP.		0	1	1	99	1	99	1	1
1258	SI	57	2	seguiment atrofia gastrica	2	10		-1	1	-1		-1							1			12	5.18	6.88	25.36	4	1258			4	13	10=gastritis atrofica con metaplasia			2		99	2	99		2
1261	NO	39	2	post-DSG	2	3			2	4	2	1	1									26	11.47	19.52	6.58	1	1261	1	2	-1	99	Seguimiento enteritis		0	1	2		1		4	2
1269	SI	16	1		2	14		1	1	1		1	2		1					2		13	5.83	13.71	29.28	2	1269			4	5			0	1	1	99	2	99	1	2
1271	NO	41	2	cambiar en excel marsh 1 celiacos	1				2			1	1									41	10.83	10.01	18.08	2	1271	2	4	-1	5	Seguiment		0	1			2			1
1273	SI	27	1		2	3 6		1	1	1		1	1							2		12	11.09	1.17	20.04	4	1273			4	14			0	2	1	99	2	99	1	1
1278	SI	48	1		2	1.2			1	1		1	2	2	1	2	2	2		1		13	10.45	2.51	17.7	4	1278			4	16	malab F+S i erradica HP		0	2	1	99	2	99	1	1
1280	SI	40	1		2	6 8		2	1	1		2	2		2	1	2	1		2		13	7.43	3.36	14.8	4	1280			4	17			1	2	1	99	2	99	1	1
1283	NO	48	2	post-DSG	1	10		-1	1	1		1	1							2		16	5.97	10.12	12.35	2	1283	2	4	4	5	OMI - dermatitis herpetiforme; Enteritis linfocitica previa, 2 meses de DSG.		0	1	1	99	2	99	1	2
1285	NO	53	1		2	3			2	1		1	2	2	1	1	1	2		1		43	9.28	1.91	26.09	4	1285			4	99	HP tres intents d'erradicació		0	2	1	99	2	99	1	2
1290	SI	36	1		2	1.2		2	1	1		2	2	2	2	2	2	2		2		8	4.92	2.63	14.47	4	1290			4	12			1	2	1	99	2	99	1	1
1291	SI	45	1		1	6		2	1	1		2	2		2	1	2	1		2		21	7.4	9.53	2.09	2	1291			11	11			1	1	1	95	2	95	1	1
1293	SI	66	1		1	1		-1	1	-1		1	1							2		9	5.35	4.58	60.45	5	1293			4	14			0	2		99	2	99		1
1294	SI	46	1		2	1		2	1	1		1	2	2	1	2	2	2		2		6	4.66	11.04	37.42	2	1294			4	11	Ptes noves biòpsies amb sobrecàrrega de gluten		0	1	1	99	2	99	1	1
1295	SI	53	1		2	1		-1	1	1		1	1							2		18	6.97	1.23	31.83	4	1295			4	14			0	2	1	99	2	99	1	1
1296	SI	48	1		1	1		2	1	1	0	1	1	0	0	0	0	0	0	2		0	6.92	9.84	28.99	2	1296			0	11			0	1	1		2		1	1
1297	SI	15	1		1	3		2	4	3	1	1	1	2	2					2		-1	19.9	54.11	1.83	1	1297	1	2	-1	1			0	1	2		1		2	2
1299	SI	19	2	post-DSG	2	1		2	1	1		2	2	2	2	1	1	2		2		16	13.55	1.51	5.12	3	1299			6	13			1	2	1	90	2	1	1	1
1301	NO	45	1		2	3		2	2	1		1	1							2		30	6.61	4.62	7.25	3	1301			4	13			0	2	1	99	2	99	1	2
1307	NO	28	1		2	2		2	1	1		1	1		2				2	2		13	11.53	1.8	12.39	4	1307			4	14	Oncle amb celiaquia		0	2	1	99	2	99	1	1
1312	NO	36	1		2	6		2	2	1		1	1	2	2					2		37	31.28	3.12	19.56	4	1312			4	13	Ttg= 1,68; enf de Crohn		0	2	1	99	2	99	1	1
1313	SI	67	1		2	2 3		2	1	1		2	2	1	2	1	2	1	1	2		6	9.69	3.38	44.47	4	1313			4	15	pdte colono probable SII		1	2	1	99	2	99	1	1
1314	SI	39	2	post-DSG	2	1			2	1		1	2	2	1							53	19.55	27.24	5.79	1	1314			-1	99	Control 1a postDSG Marhs 1 con patrón celiaco; Dudas acerca de que haga la DSG de forma correcta		0	1	1		1		1	1
1315	NO	52	2	Post-DSG	2			2	1	4	1	1	1		2				2	2		57	30.42	37.16	2.5	1	1315	1	3	5	2	CADER. Biopsia control a los 2 años.		0	1	2	1	1	1	4	1
1321	SI	19	1		2	2		2	1	1		2	2	2	2	2	2	2		1		18	10.35	1.52	33.33	1	1321			4	13			1	1	1	99	1	99	1	1
1325	SI	38	2	post-DSG	1	3		2	1	1		1	1	-1	-1					2		13.9	4.76	27.62	20.5	2	1325			5	4	Control celiaquia (sólo citometria). DX al 2013 (dermatitis herpetiforme, ttg57, ema+ 1/160, marsh 1 40%--->14% LIES. Rosinach		0	1	1	1	2	1	1	2
1327	NO	77	1	seguiment EL	2	1		2	1	1		1	1		2					1		21	20.47	1.46	43.56	4	1327			4	14	Colitis linfocitica + EL. Malabs L+F+S		0	2	1	99	2	99	1	1
1331	NO	86	1		2	3			1	-1		-1								2		7	13.5	5.06	53.33	5	1331			4	13	Olmesartan			2		99	2	99		2
1332	NO	44	1		1	9 6		2	2	1		-1								2		28	10.19	5.55	23.35	4	1332			4	13			0	2	1	99	2	99	1	1
1333	SI	63	1		1	2			1	-1		-1								2		17	6.58	35.68	11.36	2	1333			4	5				1		99	2	99		1
1335	SI	39	1		2	5			1			1			1							24	14.43	18.16	6.84	2	1335	2	4	8	5			0	1		90	2	1		99
1337	NO	49	1		2	3		2	1	1		1	1		1					2		13	15.93	0.36	19.5	4	1337			4	14			0	2	1	99	2	99	1	2
1340	SI	39	1		1	2		2	2	1		2	2	2	2	2	2	2		1		32	14.25	4.08	4.28	3	1340			4	13			0	2	1	99	2	99	1	1
1344	SI	25	1		1	1.5		1	2	1		1	1	2	2				2	1		31	4.19	1.82	10.71	4	1344			4	7			0	2	1	99	2	99	1	1
1349	NO	35	1		2	3		-1	2	1		1	1		1					2		26	10.42	6.49	8.96	3	1349			4	13			0	2	1	99	2	99	1	2
1350	NO	64	1		2	2.3		2	1	4	2	1	2	2	1	2	2	2		2		17	5.26	0.69	48.11	4	1350			4	25	toma ibersartan		0	2	2	99	2	99	4	1
1351	NO	37	2	Post-erradicació HP	2	2		2	1	1		2	2	2	2	2	2	2		2		24	11.73	0.77	28.18	4	1351			4	12	simtomax negativo		1	2	1	99	2	99	1	1
1352	NO	15	1		1	3.7		2	1	1		1	2		1					2		16	3.86	3.03	33.07	4	1352			4	16			0	2	1	99	2	99	1	2
1354	SI	47	1		2	3 6		2	4	2		1	1	1	2					1		-1	22.05	19.28	0.28	1	1354			-1	1			0	1	2		1		2	2
1357	SI	45	1		2	1		1	1	1		2	2	2	2	1	1	2		1		18	6.47	0.55	31.77	4	1357			8	5	probable SGNC		1	2	1	90	2	1	1	1
1364	NO	37	1		2	5		1	1	1		1	1							2		11.5	2.26	2.11	36.97	4	1364			4	14			0	2	1	99	2	99	1	1
1365	SI	67	1		2	2.3		2	1	1		1	2	1	1	1	2	1	1	2		18.3	7.92	2.5	18.75	4	1365			4	16			0	2	1	99	2	99	1	1
1366	NO	66	2	post-erradicació HP + DSG	2	1.7		2	2	1		1	1		2					2		25	7.1	7.11	22.67	4	1366			3	13			0	2	1	0	2	0	1	1
1368	NO	16	1		1	1		2	1	1		1	1		1				2	2		15	1.42	6.46	38.02	4	1368			4	14			0	2	1	99	2	99	1	1
1369	NO	39	2	confrmación	2	3.7		2	1	1		1	2									24	4.29	1.22	39.25	4	1369			4	99			0	2	1	99	2	99	1	2
1373	NO	27	1		2	1		2	11	1		1	1	2	2	1	1	2		2		0	11.88	0.58	6.88	3	1373			4	99	crohn ileal de debut		0	2	1	99	2	99	1	1
1375	NO	24	2	post-DSG	2	1		2	2	1		1	1		1					2		27	4.47	30.25	10.78	2	1375	1	2	-1	99			0	1	1		2		1	1
1377	NO	83	1	seguiment	2	1,3,5		2	2	2		1	2		1					2		56	6.65	0.82	10.81	4	1377			4	13	enteritis post-irradiación, candidiasis esofágica, malab acids biliars		0	2	2	99	2	99	2	1
1382	NO	25	1		2	1		2	1	1		1	1							2		10	7.77	4.54	24.28	4	1382	2	4	4	14	omi 174		0	2	1	99	2	99	1	1
1385	NO	64	2	post-DSG	1				2													29	10.48	16.17	3.62	1	1385	2		-1	99	Control previo Feb2014 con gammadelta 12,1 (elevación persistente)		0	1			1			99
1389	SI	59	1		2	9		1	1	1		1	1		2					2		9	4.72	1.81	40.94	4	1389			4	14			0	2	1	99	2	99	1	2
1390	SI	33	1		2	5		2	2	1		1	2	2	1	2	2	2	2	2		54	19.45	2.23	16.65	4	1390	1	2	8	5	Hipotiroidisme, vitiligen. Milloria clinica DSG. Zabana.		0	2	1	90	2	1	1	1
1391	NO	43	1		2	2		-1	1	1		2	2	1	2	1	2	1		1		5	1.28	2.99	34.33	4	1391			11	15			1	2	1	95	2	95	1	1
1394	NO	59	2	Post-DSG	2	3		2	1	1		1	2		1					2		16	4.76	3.47	18.5	4	1394			6	13	dieta sin gluten con mejoria clinica. No empeora con reintroducción. Pendent test sucres		0	2	1	90	2	1	1	2
1395	NO	20	2	post-DSG	1	3			2													30		36.45	7.51	1	1395			-1	99			0	1			1			2
1396	SI	71	2	previa EL x ESG (2009-2010)	2	3.7		2	1	1		1	1						1	2		10	8.32	3.21	21.23	4	1396			2	13			0	2	1	1	2	1	1	2
1398	SI	42	2	seguimiento	2	1			1	1												19	15.27	0.74	13.89	4	1398			-1	99				2	1		2		1	1
1402	NO	47	1		1	1		1	1	1		1	1							2		15	6	12.72	25.06	2	1402			-1	99	familiar de tercer grau		0	1	1		2		1	1
1403	NO	17	1		1	99			1													21	4.54	7.85	9.7	3	1403			-1	99	No hay datos en la Hª Clínica			2			2			99
1405	SI	12	2	seguiment	1	4		2	1	1		1	1									20	7.1	12.5	17.2	2	1405			6	5			0	1	1	90	2	1	1	2
1406	SI	47	1		2	1		1	1	1		1	2	2	1	2	2	2		1		7	6.67	2.54	38.1	4	1406			4	16			0	2	1	99	2	99	1	1
1407	NO	21	2	post-DSG	2	3			1	1										2		13	1.99	38.94	19.18	2	1407			-1	99	ESTUDI CADER			1	1		2		1	2
1408	NO	34	1		1	2		2	1	1		1	2	2	1	1	1	2		2		12	1.43	3.03	16.67	4	1408			4	16	hp erradicado dos años antes		0	2	1	99	2	99	1	1
1412	SI	56	2	Post-DSG	2	10		1	2	1		1	1							2		37	14.32	37.54	3.8	1	1412			2	2	Pacient celíaca diagnosticada al 2004. marsh 3b		0	1	1	1	1	1	1	2
1413	NO	41	2	post-DSG	1	3		1		1		1	1	2	1					2		25.4	4.91	30.12	13	2	1413	1	2	-1	99	marsh I DSG control		0	1	1		2		1	2
1415	SI	38	1		1	1		1	1	1	0	1	1	2	2	0	0	0	0	2		12	5.25	6.73	49.42	1	1415			4	14			0	1	1	99	1	99	1	1
1416	SI	15	1		1	4		2	1	1		1	1	2	2					2		5	13.89	0.54	21.65	4	1416			4	14			0	2	1	99	2	99	1	2
1422	NO	40	1		2	6			1			1	2		1					2		24	4.65	1.57	13.32	4	1422			4	16			0	2		99	2	99		1
1425	SI	35	2	post-DSG	1	3		2	2	1		1	2	1	1	1	2	1	2	2		30	15.32	2.47	3.39	3	1425			6	13	bx diagnostic ESG Marsh 1 47% LIES, seguiment 1 any DSG marsh 3a (Mariné). Ara 2 anys DSG, clínicament perfecte.		0	2	1	90	2	1	1	2
1433	NO	50	2	seguiment	1	1 6			1	1		1	1									12	6.32	3.66	28.16	4	1433			-1	99	Antec de enteritis linfocitica 25%.		0	2	1		2		1	1
1435	NO	52	1		2	6 14		2	2	1		1	2	1	1	1	2	1		2		25	1.8	4.12	37.11	4	1435	2	1	4	13			0	2	1	99	2	99	1	1
1442	SI	33	2	post-DSG	2	10		2	1	1		1	2		1					2		18	12.91	2.34	19.76	4	1442			3	16	Esofagitis eosinofilica		0	2	1	0	2	0	1	2
1443	SI	21	2	post-DSG	2	1.1		2	4	3	2									2		-1	9.84	13.76	10.05	2	1443			1	1	sdr Down + seguiment celiaquia dx per serologia sense biòpsia.		0	1	2	1	2	1	2	1
1445	SI	44	1	reintroducció	2	5.7		2	2	1		1	1	2	2					2		42	8.46	6.8	5.7	3	1445	1	2	8	5	SGNC; fer dipòsits		0	2	1	90	2	1	1	1
1447	SI	15	1		2	2		2	2	1		2	2	1	2	1	2	1		2		33	8.23	5.63	24.3	4	1447			4	13			0	2	1	99	2	99	1	1
1448	NO	74	1		1	1		0	1	0	0	0	0	0	0	0	0	0	0	2		8	4.53	3.52	64.96	5	1448			0	25			0	2			2			1
1454	NO	73	1		2	3		2	1	1		2	2	2	2	1	1	2				10	2.68	7.32	30.25	4	1454			4	12	antecedents marsh 1 estudi poblacional txell ttg 0,8 al 2008		1	2	1	99	2	99	1	2
1456	SI	51	1		2	10		2	1	1		1	1		2					2		12	12.11	22.05	7.46	1	1456			4	18			0	1	1	99	1	99	1	2
1458	NO	42	2	post-DSG	2	2		1	2	4		1	1		2					1		38	4.01	34.92	5.87	1	1458	1	3	-1	99	Celiaca con atrofia , a pesar DSG persiste minima distension . DSG desde hace 2 años		0	1	2		1		4	1
1460	SI	36	1		2	3		2	2	1		1	2	1	1				2	2		33.7	9.52	3.79	15.7	4	1460			4	13			0	2	1	99	2	99	1	2
1464	SI	34	2	post -DSG	2	3		1	1	1		1	1							2		51	16.94	1.33	3.12	3	1464			2	13	enteritis linfocitica con buena respuesta clinica e histologica a la dieta sin gluten		0	2	1	1	2	1	1	2
1465	SI	38	1		1	2.9		2	2	1		1	2	2	1					2		42	17.65	2.53	1.69	3	1465			4	13			0	2	1	99	2	99	1	1
1468	SI	38	1		2	2		1	2	1		1	1		2					1		42	18.59	1.85	7.63	3	1468			11	11	Erradicació Hp		0	2	1	95	2	95	1	1
1475	NO	38	1		2	3 6 7		2	2	1		1	1		1					2		25	3.12	3.16	26.84	4	1475			4	13			0	2	1	99	2	99	1	1
1476	NO	19	2	post-DSG	2	2		-1	1	1		2	2	2	2	1	1	2		2		12		38.6	2.28	1	1476			5	1	Marsh 3c (2010)		1	1	1	1	1	1	1	1
1478	SI	50	1		1	3		1	1	4	2	-1								2		10	9.39	12.71	14.09	2	1478			4	18	Assimptomatic. TTG 3,17 (EMA-). Filla celiaca. Cribat fam primer grau		0	1	2	99	2	99	4	2
1479	NO	24	2		2	1		2	2	4	-1	0	0	0	0	0	0	0	0	0		30	4.61	35.5	13.93	2	1479	1	2	-1	99			0	1	2		2		4	1
1480	NO	28	2	post-DSG	1	3		2	2	1												29	6.54	18.88	5.62	1	1480			-1	99	cader		0	1	1		1		1	2
1481	NO	1	1		2	99			4											2		0	4.43	26.18	7.15	1	1481	1	2		99	Patrón celiaco y atrofia sin datos en la Hª Clínica suficientes (serol, genetica, ...)		0	1			1			99
1483	SI	13	1		1	6		2	1	4	2	1	1							2		9	5.83	2.4	25.15	4	1483			4	14			0	2	2	99	2	99	4	1
1487	NO	38	2		2	3		2	1	1		1								2		22	4.34	4.93	17.24	4	1487					Fa dieta normal. Enteritis limfocítica patró previ no celíac.		0							2
1488	NO	43	1		2	6			1			1	2	2	1					2		24	3.51	6.08	18.07	4	1488				99	No datos en el historia		0							1
1489	NO	39	1		2	1		2	2	1		2	2		2				2	2		36	5.37	4.61	5.63	3	1489				10			0							1
1490	SI	47	2	post eradicació i DSG	2	3		2	1	1		1	1							2		23	2.65	9.78	22.64	2	1490			3		Previa LIE 31% , se erradico y inicio DSG esta asintomatica , no depositos hace DSG . No ha tornat a CCEE després de reintroduir gluten		0							2
1491	SI	42	2	post DSG	1	2		2	1	1		1	1							2		19	7.41	1.96	23.59	4	1491			3		DSG amb millora parcial		0							1
1492	SI	19	2	postDSG	2	3		1	1	4		1	1							2		18	17.48	0.2	25.38	4	1492				2	celiaca con atrofia en seguimiento mehjora clinica . Ocasionalmente transgresiones		0							2
1494	NO	25	1		1	1		1	1	1		1	1							2		9	2.16	5.26	19.55	4	1494			4	7	Post-eradicació Hp EL 31% a 9%		0							1
1495	NO	44	1		1	2		1	1	1		1	1							2		10	0.79	8.02	39.05	4	1495			4				0							1
1496	NO	35	1		1	2			2	1		1	1		2					2		52	3.11	1.38	7.73	3	1496			4				0							1
1497	SI	27	1		2	5		2	1	1										2		12	6.58	5.56	0.1	3	1497			4		Soliciten citometria i bx duodenals però no té fet ni genètica ni serologia.									1
1498	NO	55	2	postDSG	1	6		1	1	1		2	2	1	2	1	2	1		2		7	1.15	12.12	21.21	2	1498	2	1	2	3	Previa EL 42%; té citometria previa privada.		1							1
1499	NO	43	1		1	6		2	2	1										1		27	3.68	4.11	62.03	4	1499			4		Sdr Down		0							1
1500	SI	52	1		1	6		2	1	1		1	1	2	2					1		11	5.16	1.83	31.71	4	1500			4				0							1
1501	NO	34	1		2	6		2	1	1		1	1		2					2		15	5.48	6.82	21.48	4	1501			4		DQ2+ en homocigosis		0							1
1502	SI	40	1		2	6		2	1	1		1	1	2	2					1		14	9.83	14.05	9.79	1	1502					Falta la Bx de seguiment (li tocaria al Maig 2017)		0							1
1503	SI	41	1		1	9		2	1	1		2	2	1	2	1	2	1	2	2		5.5	8.96	1.16	20.34	4	1503			4				1							2
1504	SI	26	1		2	1		1	1	1		1	1	2	2					2		19.2	23.5	5.42	0.68	3	1504			4				0							1
1505	SI	77	2	postDSG	2	2		2	1	1										2		11	7.81	6	27.26	4	1505			4		esta haciendo dieta sin gluten , he hecho depositos									1
1506	NO	39	2	postDSG i immunosupresors	1	1		2	1	1												20	3.49	30.42	4.79	2	1506			3	2	MC refractaria tipus 1- Milloria amb cortis+ AZA.									1
1507	SI	10	1		2	4		2	4	3	1	1	1	2	2					2			29.45	36.77	2.38	1	1507				1	tTG 18; Gener 2017: persisteix tTG 18		0							2
1508	SI	12	1		2	6		2	1	3	2	2	2	2	2	2	2	2		2		11	5.5	0.46	25.39	4	1508			4		ttG 9,8		0							1
1509	NO	70	2	postolmesartan	1	99			-1													-1	2.5	3.42	38.95	4	1509	-1	-1	4	8	Control post retirada olmesartan		0							1
1511	SI	16	1		2	6		2	1	1		2	2	2	2	2	2	2		1		10	9.82	15.57	7.93	1	1511			4				1							1
1512	SI	36	1		2	6		2	1	1		1	1	1	2					2		22	12.56	3.48	12.12	4	1512			4		Familiar de segon grau.		0							1
1513	NO	31	1		2	6		2	2	1		2	2	2	2	2	2	2		2		25	3.53	2.19	15.99	4	1513			4		Dipòsits tTG++ (¿?) Simtomax+		0							1
1514	NO	60	1		1	3		2	1	1										2		17	0.71	3.96	56.44	4	1514			4	8	Olmesartan									2
1515		54	2	Post-DSG	2	3			1													13.4	14.59	9.44	12.75	2	1515	1	3	-1	99				1			2			2
1515	NO	54	2	postDSG	2	1		2	1	1		1	1		2					2		13.4	14.59	9.44	12.75	2	1515			2	3	Prèvis 19.5% LIES gammadelta 8.87% (nov-2014) - CBP asociada		0							1
1516	SI	45	1		2	6		2	1	1		1	1	2	2					2		11	9.45	7.6	18.22	4	1516			4				0							1
1517	SI	29	2		2	8		2	2			2	2		2					2		35	18.4	2.94	7.28	3	1517			4				0							2
1518	SI	9	1		1	6		2	4	2	1	1	1	1	2					2			21.02	10.01	4.07	1	1518				1			0							1
1519	NO	6	1		1	2		2	1	1		-1								2		16	4.05	5.38	38.49	4	1519			4											1
1520	NO	49	1		2	3		2	2	1		1	1							2		30	3.56	6.08	3.04	3	1520			4				0							2
1521	SI	71	1		1	10		2	2	-1		-1								2		41.8	15.27	11.97	20.14	2	1521			4				0							2
1522	NO	46	2	POSTdsg	2	3		1	2	-1		-1								2		25.8	4.29	4.74	50.46	4	1522				2	Control Marsh 3c dx en otro centro		0							2
1523	NO	37	1		2	99		-1	2	-1		-1								2		34.7	5.78	2.67	18.2	4	1523			4	-1			0							99
1524	NO	57	1		1	14		-1	1	-1		-1								2		9.3	5.15	8.05	19.46	4	1524			4											2
1525	SI	46	1		1	3		2	1	2		1	1							2		18	8.48	10.33	2.54	1	1525			4		Rev empresa. Al 2005 tTG 3 (ara normal). Dieta normal. No símptomes.		0							2
1527	SI	38	1		2	6		1	2	1		1	1		1					2		37	18.95	3.74	9.02	3	1527			4				0							1
1528	NO	59	1		2	3		2	1	2		1	1	2	2	1	1	2		2		20	2.38	3.16	35.79	4	1528			4	14	OMI 189		0							2
1529	SI	16	1		2	6		2	1	1		1	2	1	2	1	2	1		2		14	0.77	16.67	35.9	2	1529			3	15	Malabsorció de sucres		0							1
1530	NO	2	1		1	3 9		2	4	2		1	1	2	2					2		-1	5.45	48.15	1.85	1	1530					estudi epidemiologic		0							2
1531	NO	40	1		2	1		2	2	1		1	1	1	2					2		62	19.13	3.11	3.08	3	1531			4	13	Té colitis limfocítica.		0							1
1532	NO	53	1		2	6		2	1	1		1	1	1	2					2		18	2.29	4.23	10.33	4	1532			4	14	Post-eradicació Hp; Millora amb DSG; Ara reintroducció gluten 3 sem amb clinica. SGNC.		0							1
1533	NO	61	2	post-DSG	2	3		2	2											2		37	12.76	8.95	4.81	1	1533	2	1	-1	99			0	1			1			2
1533	NO	62	2		2	3		2	2	1		1								2		36.8	12.76	8.95	4.81	1	1533					55 a 37%. Patró celiac basal.		0							2
1534	NO	59	1		2	2		2	1	1		1	2		1					2		23.4	8.56	2.51	31.03	4	1534			4	16			0							1
1535	NO	65	1		1	10		2	4	4	1	1	1	1	2					2		-1	7.13	36.87	4.35	1	1535				1	dermatitis herpetiforme		0							2
1536	NO	37	1		2	2.9		2	1	1		1	1	2	2					2		21	6.94	16.08	5.95	1	1536				5	Depositis tTG++; segona biopsia amb les mateixes condicions que la primera per aixo poso basal; Próxima visita Abr2017		0							1
1537	NO	9	1		1	1 6		2	4	2	1	1	1	-1	-1					2		-1	7.75	17.83	3.1	1	1537				1			0							1
1538	NO	17	2	post-DSG	2	3		2	1	4												13					1538			1	1	Dx de MC en 2011; Marsh 3b amb serologia+; DSG amb bona resposta. tTG 2.84		0							2
1539	SI	5	1		1	1		2	1	-1		-1										15	4.69	9.15	52.46	2	1539			4	99										1
1540	SI	7	1		2	5		2	3	3	1	1	1							2		-1	16.8	33.33	4.82	1	1540				1	tTG 11		0							1
1541	NO	42	1		2	3		2	2	1		2	2	2	2	2				2		35.7	4.08	3.58	5.59	3	1541			4	10	Control post-eradicació H Pylori		0							2
1542	NO	64	2	post-DSG	2	2		2	1	1												21.5	2.27	14.02	24.3	2	1542					Pacient celíaca amb dieta sense gluten.Epigastralgia.									1
1543	SI	47	1		2	3 2		2	1	1		2	2	2	2					2		13	13.55	3.38	11.35	4	1543			4	12			1							1
1544	SI	44	1		1	1		2	2	1		1	2	2	1					2		50.4	22.82	2.4	2.74	3	1544			3	10	Blastocystis+ (¿?)		0							1
1545	NO	36	1		2	6		1	2	1		1	1	2	1				1	2		43.3	8.06	1.06	5.97	3	1545			-1	-1	Fill celíac. DQ 2.5 y DQ 8 +. AT negatiu.		0							1
1546	SI	44	2	post-DSG	2	3		2	1	1		1	1							2		20	16.49	27.27	5.32	1	1546				1	Marsh 3a, tTG 17, EmA+. Dieta sense gluten fa 6 anys, detectada en scrining		0							2
1547	NO	50	1		2	2,3,9		1	1	1		1	1							-1		13.3	7	2.45	16.39	4	1547			4	14			0							1
1548	NO	54	1		2	1		2	2	1		2	2	1	2	1		1		2		27	19.21	37.95	3.87	1	1548				5	falta seguiment histologic		0							1
1549	SI	12	1		2	5		1	2	1		1	1	2	1					2		26.3	6.7	8.09	20.22	4	1549			4	10			0							1
1550	SI	12	1		2	4		1	1	1		1	1							2		24	12.68	0.79	12.95	4	1550			4	14			0							2
1552	SI	54	1		1	3		2	2	1		1	1	2	2					1		45.8	15.95	1.79	7.14	3	1552	-1	-1	4	13	No dipòsits. H pylori?		0							2
1553	SI	67	1		1	3		-1	2	1		1	1	2	2					2		34	10.8	1.19	35.01	4	1553			4	10			0							2
1554	SI	37	1		1	10		1	2	1		1	1	1	2				2	2		36.5	15.47	3.33	8.75	3	1554			4		Filla celíaca. Té distensió abdominal.		0							2
1555	NO (tanc	47	1		2	1 6		1	1	1		1	2	2	1					2		21	3.27	3.16	45.57	4	1555					assistencial feta a recerca pq Catlab està tancat		0							1
1556	SI	12	2	seguiment	2	6		2	1	1		1	1							2		7	4.26	7.3	43.82	4	1556	-1	-1	4	13	No dipòsits. Previa amb 12% LIEs i gammadelta aixecats.		0							1
1557	NO	19	1		2	2		2	2	1		2	2	1	2					2		91	7.41	18.14	7.77	1	1557	-1	-1			Citometria. No dipòsits.		0							1
1558	NO	31	1		2	6		2	2	1		-1								2		36	8.79	5.64	7.68	3	1558	-1	-1	4	13	Citometria. No dipòsits.		0							1
1559	NO	42	2		2	3		1	1	1		1	2		1					2		7	2.95	14.86	13.65	2	1559	-1	-1	2	3	Control Marsh 1 con cito celiaca tras 1 a con DSG. No dipòsits		0							2
1560	SI	16	1		2	3		2	1	1		-1								1		16	8.01	7	3	3	1560	-1	-1	4	13	Citometria. No dipòsits.									2
1561	SI	19	2	post-erradicacio	2	6		2	1	1		1	1	1	2					2		24	14.28	1.56	16.88	4	1561			4	6	EL 69%; control post-eradicació		0							1
1562	SI	36	1		2	3		2	1	1		1	1	-1	2					1		18	7.09	18.73	16.56	2	1562			4		Eradicació Hp (pts resposta)		0							2
1563	SI	33	1		2	1 3		2	2	1		1	1							2		25	17.49	1.71	10.55	4	1563	2	1	4				0							1
1564	SI	49	2	post-DSG	2	1		2	2	1		1	1	2	1					2		32	14.09	2.65	6.79	3	1564			3	10	Control enteritis post DSG		0							1
1565	SI	41	1	? (DSG?)	2	1 6		2	1	1		1	1							2		7	10.38	5.94	13.31	4	1565							0							1
1566	NO (omi)	38	1		1	6		1	2	4	2	1	1	2	2					1		43	6.93	10.57	8.91	1	1566				5	atTG 10, EmA y anti-DGP neg.		0							1
1567	SI	11	1		2	4		2	1	1		-1								2		22	6.55	4.3	43.06	4	1567			4	13										2
1568	SI	35	1		2	6		2	2	1		1	1		2					2		41.3	13.11	1.17	8.52	3	1568							0							1
1570	NO	67	1		2	3 6		2	1	4	2	-1										19		-1			1570							0							1
1571	NO	49	2	post-DSG	2	2		1	2	1		1	2		1					2		18	5.36	10.07	7.57	1	1571			2	3	previament giardias+. Després d'eradicacio persisteix EL 30% e inicia DSG		0							1
1572	SI	56	1		2	6		2	2	1		1	1		2				1	2		27	11.91	4.94	8.3	3	1572			3	13	Ingesta frecuente de AINES		0							1
1573	SI	59	1		1	10		2	1	4	2	2	2	2	2					2		14.5	8.98	1.89	10.65	4	1573			4	12			0							2
1574	SI	49	1		2	2		2	1	1		2	2	1	2					2		19	11.14	5.9	4.48	3	1574			4	15			1							1
1575	NO	15	1		1	-1			1	-1		-1										5	2.3	11.58	12.63	2	1575			-1	-1										99
1576	NO	2	1		2	6			1	-1		-1										10.3	1.62	13.93	26.21	2	1576			-1	-1										1
1577	SI	11	1		2	5		2	4	3	1	1	1	2	2					2		-1	27.55	57.55	8.94	1	1577				1			0							1
1578	NO	41	1		2	6		2	1	1		1	1							1		23.9	5.27	14.77	12.3	2	1578			4	5	ptes d'eradicar Hp i revalorar		0							1
1579	SI	39	1		2	6		2	2	1		1	1							2		38	20.66	1.37	4.99	3	1579			4	10			0							1
1580	SI	62	1		1	1		2	2	-1		-1										31	21.77	33.52	2.15	1	1580				-1			0							1
1581	SI	70	1		1	2			1	1		1	1	2	1							20	11.26	12.18	8.85	1	1581					cardiopatia isquemica		0							1
1582	NO	34	1		2	6		2	2	1		1	1	1	2					2		26.6	7.35	7.29	7.94	3	1582			4		Fam 2º grau celiacs		0							1
1583	SI	33	1		2	1		1	1	1		1	2	1	1					1		15	18.26	2.84	5.07	3	1583			4	16	Deficit de folat		0							1
1584	SI	23	2	post-DSG	2	3		2	1	1		1	1							1		16.6	10.59	1.78	11.31	4	1584	-1	-1		13	Control con DSG. Asintomatica. No dipòsits		0							2
1585	SI	49	2	reintroduccio gluten	1	3		2	1	1		1	1							2		3	6.82	7.66	27.93	4	1585	-1	-1		13	Reintroducció gluten. No dipòsits. Previa amb augment gammadeltes		0							2
1586	SI	40	2	post-DSG	2	3		2	1	1		1	1		1							24	14.42	3.86	4.55	3	1586	-1	-1	2	1	Control celiaquia Marsh 3b després de 3 a amb DSG. No dipòsits. No citometria basal		0							2
1587	SI	41	1		2	3		2	2	1		1	1	2	2					2		16	8.86	6.31	8.56	3	1587	-1	-1	4	14	Anemia 2ª a causa ginecológica. Se descarta celiaquia en hija.No dipòsits		0							2
1588	SI	34	2	post-erradicació	2	1 5		2	2	1		-1								2		26	21.27	9.65	15.74	2	1588			4	13	EL con augment gammadeta prèvia; dèficit de IgA		0							1
1589	SI	56	1		2	2		2	2	1		1	1							2		32	15.66	4.53	4.99	3	1589			4	13			0							1
1590	SI	46	1		1	2		1	1	1		2	2	2	2	2				2		15	5.38	1.56	9.89	3	1590			4	12			1							1
1591	NO	42	1		1	8 6		2	1	1		2	2	2	2	2				2		22.7	2.76	2.9	14.84	4	1591			4	12	Esclerodermia+Sjögren. No dipòsits		1							2
1592	SI	58	1		2	6		2	1	1		2	2		2	1		1		2		9.3	5.46	3.94	10.27	4	1592			4	17			1							1
1593	SI	39	2	post-DSG	2	3		1	1	1		1	2		1					2		17.5	6.81	0.79	12.98	4	1593			2	3	Previa EL 40% (citometria normal). Dipòsits negs.		0							2
1594	SI	27	1		1	3		2	1	1		1	2		1					2		11	5.35	1.95	39.2	4	1594			4	16			0							2
1595		44	2	post-DSG	2	2		2	2	1		1	1							2		28	6.16	32.61	1.08	1	1595	2	1			Persiste dispepsia. No ha vuelto a tener diarria ni hinchazón		0	1	1		1		1	1
1595	NO	44	2	post-DSG	2	3		2	2	1		1	2		1					2		26	6.16	32.61	1.08	1	1595			2	3	Previa EL 55% (citometria celiaca)		0							2
1596	SI	64	1		2	10		2	1	1		1	1	1	2					2		4.7	7.09	5.03	27.38	4	1596			4	14	sobrino celiaco		0							2
1597	NO	36	2	post-DSG	1	2 6		1	2	1		1	1	1	2					2		26	3.94	4.42	8.84	3	1597	1	3	2	3	EL 68 a 26% (citometria neg) Diposits basals++		0							1
1598	SI	52	1		2	3		2	1	-1		-1								2		15	5.5	2.34	21.24	4	1598			4	13										2
1599	NO	57	1		2	6		1	2	1		2	2		2					2		28	2.55	4.31	38.79	4	1599			3	10			0							1
1600	NO	33	1		2	1		2	2	1		1	2		1					2		26	1.5	4.08	21.43	4	1600			-1	13	Esofagitis eosinofilica		0							1
1601	NO	46	1		2	1 5		2	1	1		1	1	1	2					2		21	4.78	12.77	12.48	2	1601			4	5			0							1
1602	SI	35	1		1	1		2	2	1		1	2	2	1					2		49	16.29	3.93	0.84	3	1602				13			0							1
1603	NO	42	2	post-DSG	2	3			4	1										2		-1	7.23	31.88	1.3	1	1603			1	1	CADER 10, hace transgresiones		0							2
1604	NO	51	2	post-DSG	2	3		2	2	1		2	2	2	2	1	1	2		2		29.4	7.32	10.73	12.05	2	1604				13	falta reintroducir gluten y revalorar		0							2
1605	NO	49	1		2	6		1	2	1		1	1							2		30.2	3.21	2.02	14.57	4	1605			4	13			0							1
1606	NO	34	1		2	1		2	1	-1		-1								2		12	1.79	5.11	35.77	4	1606	-1	-1	4	13										1
1607	SI	21	1		2	2		1	2	1		1	2		1					1		29	15.85	7.62	8.16	3	1607			4		Ptes d'eradicar Hp i revalorar		0							1
1608	NO	56	1		2	10			2	1		2	2	1	2					2		26	2.36	4.26	14.47	4	1608			4	13	Esofagitis eosinofilica		0							2
1609	SI	42	1		1	6		2	2	-1		-1								2		34	12.13	2.03	9.74	3	1609			4	13			0							1
1610	SI	58	1		1	5		2	2	1		1	1							2		49.2	13.68	1.7	4.26	3	1610			4	13			0							1
1611	SI	44	1		2	6		2	2	1		1	2		1					2		26	14.39	2.59	8.55	3	1611			4	10			0							1
1612	SI	54	2	post-eradicació	2	2 6		2	1	1		1	2		1					2		16.8	2.95	11.57	24.79	2	1612			4	13	Eradicat HP, continúa igual amb símptomes. No s'ha provat DSG.		0							2
1613	NO	72	1		2	3		2	1	-1		-1								2		13.5	1.83	1.65	39.67	4	1613			4	13										2
1614	NO	29	1		2	6		2	2	1		1	2	2	1					2		27	2.23	3.28	17.68	4	1614			4	10			0							1
1615	SI	28	1		1	6		2	1	1		1	1	2	2					2		9.1	4.6	6.99	34.18	4	1615			4	14			0							1
1616	SI	52	1		2	6		2	1	1		1	1							2		13.8	9.22	1.8	19.1	4	1616			4	14			0							1
1617	SI	40	1		2	6		2	1	1		1	2	2	1					2		21.3	7.95	3.34	1.96	3	1617				5			0							1
1618	NO	47	2	post-DSG	2	6		2	2	1		1	1							2		35	2.23	2.08	22.92	4	1618	2	1	3	10	EL dx antes de 2009. No respuesta clínica ni histologica a DSG		0							1
1619	NO	79	1		2	2		1	-1	1		1	2	1	1					2		-1	1.67	7.46	46.27	4	1619			4	13			0							1
1620	NO	27	1		2	6		2	4	3	1	1	1	2	2					1		-1	1.06	18.37	8.16	1	1620				1	OMI		0							1
1621	NO	44	2	post-DSG	2	3		2	1	1		1	1	2	2					2		24	2.1	9.88	13.37	2	1621				13	No hay informe de la Bx basal		0							2
1622	NO	26	1		2	6		2	2	1		1	1	2	2					2		35	3.59	4.72	15.75	4	1622							0							1
1623	NO	64	1	post-DSG	1	2		2	1	1		1	1	1	2					2		21	1.18	5.93	20	4	1623			2	3	LIEs 29 a 21%: Citometria basal (2-3-2015): Gd 8.9 y CD3- 7.9 (patrón celiaco)		0							1
1624	SI	52	1		2	6 9		2	1	1		1	2	2	1					2		20	11.68	2.26	8.62	3	1624			4	16			0							1
1625	NO	19	1		1	6		2	2	1		2	2		2	1	2	1		2		28	3.54	4.71	12.16	4	1625			4	17			0							1
1626	NO	40	1		2	6		1	1	1		1	2	1	1					1		9.2	5.6	1.76	30.63	4	1626			4	16			0							1
1627	SI	52	2	post-DSG	2	1 6		2	1	1		1	1							2		16	13.12	24.26	21.83	2	1627			2	2	Seguiment Marsh 3 després de 2 a amb DSG		0							1
1628	SI	27	1		2	1		2	1	1		2	2		2	1	2	1		2		16	10.46	3.26	19.35	4	1628					Previa EL 50% (Teknon). Ha iniciado DSG: SGNC?		1							1
1629	SI	46	1	seguiment	2	3		1	2	1		1	1							2		26	18.6	10.2	3.6	1	1629					45 a 23% con DSG. 2 años sin dieta. Reinicia DSG por anemia		0							2
1630	SI	21	1		2	6		2	2	4	1	1	1		2					2		32	28.11	25.46	4.88	1	1630				3	atTG 7.8; Ptes control tTG en marzo2017		0							1
1631	SI	37	1		1	3 6		1	1	1		1	1							2		18	11.07	4.22	18.45	4	1631			4	14			0							1
1632	SI	35	1		2	6		2	1	1		2	2	2	2					2		16.7	10.5	2.67	6.54	3	1632			4	12			1							1
1633	NO	48	1		2	3		2	1	1		1	1	1	2					1		22	0.75	6.13	23.04	4	1633			4	14			0							2
1634	SI	35	1		2	1		2	1	1		1	1		1					1		14	4.2	9.2	8.2	1	1634				5			0							1
1635	SI	49	1		2	3		1	2	1		1	1							1		30	11.62	6.63	5.56	3	1635			4		Ptes eradicar		0							2
1636	SI	19	1		1	1		2	1	1		1	1		1					1		11	8.23	5.45	24.94	4	1636			4	14			0							1
1637	NO	43	1		2	1 3		1	4	1		1	1		2					2		-1	15.57	26.44	0.87	1	1637				1	Mejoria con DSG. Bx con reintroducción. Previa: EL 65%		0							1
1638	SI	46	1		2	6		2	2	1		1	2		1					2		28	12.97	0.83	7.17	3	1638			4	13			0							1
1639	NO	55	1		2	6		2	1	1		1	1							2		17	0.88	4.02	33.24	4	1639			4	14			0							1
1640	SI	40	1		2	3		2	2	1		2	2	2	2					2		30	22.92	42.42	0.5	1	1640				5			0							2
1641	SI	42	1		1	1		1	2	1		1	1							2		28	8.21	0.88	4.6	3	1641			4	13	Diarrea autolimitada. No inició DSG.		0							1
1642	SI	49	1		1	6		2	1	1		1	1							2		17	5.38	4.48	12.83	4	1642			4	14			0							1
1643	SI	66	1		2	1		2	2	1		1	2		1					2		27	11.5	5.21	8.14	3	1643			4	13			0							1
1644	SI	14	1		1	4 9 7		2	4	4	2	1	1	2	2					2		-1	21.36	44.19	1.08	1	1644				1	tTG 4.5 y 3.7; EmA y anti-DGP neg (2 veces)//Tiroiditis autoinmune		0							2
1645	SI	65	1		2	6		2	1	1		1	1	2	2					2		7	5.38	7.73	24.15	1	1645				5	Gammadelta 18% en 2014; EL 18% 2015// Bx actuales con poco gluten??? Bebería repetirse con gluten++		0							1
1646	SI	40	1		2	3 6		2	4	1	1	1	1	1	2					2		-1	25.44	10.09	0.78	1	1646			1	1			0							1
1647	NO	46	1		2	2 7		1	1	1		1	1	2	2					1		16	8.63	14.85	7.12	1	1647			4	5	Tiroiditis; ptes d'eradicar Hp.		0							1
1648	SI	56	1		2	6		2	2	1		1	1		1					1		34	19.06	1.11	10.63	4	1648			4		Pte eradicar Hp; prenia AINEs.		0							1
1649	NO	56	1		1	3		2	2	1		1	1	1	2					2		31	2	17.42	25.16	2	1649				5			0							2
1650	SI	27	2	post_DSG	2	1 8		2	1	1		1	2		1					2		18	10	27.94	8.85	1	1650				5	No hay Bx basal		0							1
1651	SI	33	1		2	1		2	2	1		1	1		2					2		32	11.56	0.74	11.09	4	1651							0							1
1652	SI	10	1	seguiment	1	6		1	1	1		1	1							2		24	9.39	16.61	27.11	2	1652			4	13	Esofagitis eosinofilica		0							1
1653	SI	11	1		2	3		1	1	1		1	1							2		12	19.18	23.61	2.89	1	1653			4	13	Esofagitis eosinofilica		0							2
1654	SI	15	1		1	6		2	4	3	1	1	1	2	2					2		-1	3.76	8.46	28.73	4	1654				1			0							1
1655	NO	33	1		2	1		2	1	1		1	2		1					2		22	3.47	3.98	16.7	4	1655					Mejoria inicial con DSG		0							1
1656	NO	50	1		2	1 6		2	2	1		2	2	2	2	1	1	2		1		37	15.62	3.02	7.63	3	1656	1	3	11	5	Ptes nuevas Bx después de 1 a con DSG;respuesta clínica		0							1
1657	SI	43	1		2	6		2	4	3	1	1	1	1	2					1		-1	22.53	20.13	1.32	1	1657				1			0							1
1658	NO	51	2	post-DSG	2	3 9		2	2	1		1	1	2	2					2		43	12.24	39.48	1.48	1	1658				1			0							2
1659	SI	29	1		2	2 1			1	1		1	2	1	1					2		21	12.18	9.27	8.25	1	1659	1	3		5	Milloria amb DSG; falta seguiment. Reclamo diposits		0							1
1660	NO	55	1		2	6			2	1		2	2	1	2	1	2	1		2		30	3.23	22.6	13.94	2	1660				5			0							1
1661	SI	44	1		2	6		2	1	1		1	1							2		7	3.05	3.44	44.97	4	1661			4	14			0							1
1662	SI	24	1		2	2		2	1	1		1	1	2	1					2		14	5.15	1.45	33.19	4	1662			4	14			0							1
1663	SI	18	1		1	14		2	1	1		1	1							-1		7	2.1	5.1	44.7	4	1663			4	13	Prèviamente 17% LIEs amb augment gammadelta 10.70 (2013)		0							2
1664	SI	34	1		2	2 6		2	1	1		1	1							2		22	15.15	1.43	4.52	3	1664			4				0							1
1665	NO	50	1		2	3 6		2	2	-1		-1								2		28	7.08	5.96	13.92	4	1665			4	13			0							2
1666	SI	64	1		2	3		2	1	1		1	1	2	2					1		24	0.32	10.71	5.34	1	1666			4	5			0							2
1667	NO	46	2	post-DSG	2	3			2	4		1	1							2		28	5.16	24.67	2.42	1	1667				1			0							2
1668	SI	43	1		2	6		2	1	1		2	2	1	2					2		7	13.41	10.95	5.58	1	1668				3			1							1
1669	SI	45	1		2	3			1	-1		-1								2		19	11.51	5.11	4.36	3	1669			4	13										2
1670	SI	14	1		2	10		1	4	2	1	1	1							2		-1	21.16	18.14	2.15	1	1670				1			0							2
1671	SI	30	1		1	1		2	2	1		1	1	1	2					2		39	17.3	3.92	12.1	4	1671							0							1
1672	NO	19	1		2	10		2	1	1		1	1	2	2					1		17	16.16	0.94	36.79	4	1672			4				0							2
1673	SI	27	1		2	6		2	1	1		1	1		2					2		17	7.52	5.83	21.04	4	1673			4				0							1
1674	SI	19	1		2	3 7		2	2	1		1	1	2	2					1		28	15.63	36.34	3.06	1	1674				5	S'eradica Hp; Pte noves biopsies		0							2
1675	SI	51	1		2	6		2	1	1		1	2	2	1					1		27	10.96	1.6	7.09	3	1675			4		S'eradica Hp		0							1
1676	SI	19	1		2	3		1	1	1		2	2	2	2	1	1	2		1		12	0.24	5.42	23.45	4	1676			4				1							2
1677	SI	41	1		1	6		1	1	1		1	1	2	2					2		6	0.1	6.8	29.7	4	1677			4	14			0							1
1678	NO	1	1		1	13		2	4	2	1	1	1	2	2					2		-1	13.42	11.38	3.36	1	1678				1			0							1
1679	SI	52	1		2	6		2	1	1		1	1		1					2		12	6.34	2.19	30.29	4	1679			4	14			0							1
1680	SI	74	1		2	6		2	1	1		1	2	1	1					2		8	7.63	1.21	55.64	4	1680			4	16			0							1
1681	SI	18	1		2	10			2	-1		-1								1		23	9.08	6.24	27.02	4	1681			4	13			0							2
1682	SI	46	1		2	3			1	1		1	1							2		8	10.36	3.89	16.39	4	1682			4	14			0							2
1683	SI	48	1		2	3 7 10		2	1	1		1	1							2		7	5.94	11.41	13.22	2	1683							0							2
1684	SI	42	1		1	3		1	2	1		1	1							2		48	15.66	2.02	3.94	3	1684					Mejoria inicial con DSG?		0							2
1685	SI	56	2	post-DSG	2	3		2	2	-1		-1								2		31	14.94	50.55	0.87	1	1685				2	Marsh 3a Bx prèvia		0							2
1686	SI	49	1		2	1			1	1		1	1							1		8	8.23	3.67	34.25	4	1686			4	14			0							1
1687	SI	60	1		2	1			2	1		2	2	2	2	1	1	2		2		27	15.56	0.6	5.8	3	1687			4	13			0							1
1688	SI	28	1		1	3		2	1	1		1	1							1		17	6.92	19.35	14.69	2	1688			4	5	Dx celiaquia en la infancia. Ahora dieta normal. Asintomático.		0							2
1689	SI	25	1		2	3			2	1		1	2	2	1					1		29	13.75	0.98	4.76	3	1689			4				0							2
1690	SI	61	1		2	5			1	1		1	1							1		16	22.75	1.09	20.73	4	1690			4				0							1
1691	SI	50	1	seguiment	2	3			2	-1		-1										38	22.84	2.26	7.14	3	1691			4	13			0							2
1692	NO	56	1		2	1			1													22	4.81	7.73	17.69	4	1692			4	99	EXITUS									99
1693	NO	29	1		2	6			1	1		1	1	2	1					2		20	4.66	6.79	11.85	4	1693							0							1
1694	NO	27	1		2	6		2	2	1		1	1							2		29	4.24	28.73	21.71	2	1694				5			0							1
1695	SI	63	1		1	1			-1	-1		-1										-1	11.4	7.2	24.15	4	1695			4				0							1
1696	SI	36	1		2	3		2	2	1		1	2		1					-1		44	14.94	0.18	3.42	3	1696							0							2
1697	SI	48	1		1	3			1	1		1	1	2	2					2		19	9.92	1.09	17.7	4	1697							0							2
1698	SI	28	2	post-DSG	2	3		2	2	1		1	1							2		43	29.6	4.57	3.12	3	1698	1	2	2	3	EL 45% i ggammadelta 9.7; Con DSG EL 20% y con reintroducción EL 43%. Pero citometria ahora normal. Reclamar depósitos.		0							2
1699	SI	33	1		1	1		2	1	1		1	2		1					1		17	8.54	6.48	13.71	4	1699							0							1
1700	NO	42	2	post-DSG	2	3		1	1	1		2	2	2	2	1	1	2		2		23	1.92	10.71	8.67	1	1700				5	previa EL 24%, augmente gammadeltas.		1							2
1701	NO	47	2	post-DSG	2	3			2													28	6	35.67	1.02	1	1701				1			0							2
1702	NO	31	1		2	3 6		2	1	1		1	1							2		6	2.8	6.33	11.39	4	1702			4				0							1
1703	NO	29	2	post-DSG	2	3			2	1		2	2	2	2	1	1	2		2		31	6.17	17.61	17.06	2	1703				5	36 a 31%. Augment gammadeltes.		0							2
1704	SI	64	1		2	3 7			1	1		1	1	2	1					2		8	19.7	4.4	3.5	3	1704			4				0							2
1705	NO	44	1	seguiment	2	3			1													19	4.44	3.56	14.88	4	1705				19	SGNC transitoria?									2
1706	NO	1	1		1	6		2	4	2	1	-1								2		-1	5.38	9.38	4.17	1	1706				1			0							1
1707	NO	34	2	post-DSG	2	6			3	-1		-1								2		58	7.64	55.98	7.53	1	1707				1	Segona opinió, pacient d'un altre centre		0							1
1708	NO	38	1		2	6		2	1	1		1	2		1					2		12	1.97	57.5	22.5	2	1708				5			0							1
1709	NO	54	1		2	6			2	1		1	1		1					1		29	1.59	25.64	35.9	2	1709					Ptes erradicació Hp		0							1
1710	NO	40	2	post-DSG	2	6		1	1	1										2		20	4.94	30.77	13.61	2	1710				1	Marsh 3c (2015) con patron celiaco completo y tTG 50									1
1711	NO	42	1		2	6		2	1	1		1	1	1	2					1		12	2.97	2	29.25	4	1711			4				0							1
1712	NO	41	1		2	6		1	1	1		1	2		1					1		19	5.02	4.1	8.72	3	1712			4				0							1
1713	SI	63	1		2	3		2	2	1		2	2	1	2					1		29	11.42	0.64	39.96	4	1713							0							2
1714	NO	57	2	post-DSG	1	6		2	1	1		1	1		2					2		23	2.21	19.17	7.5	1	1714			2	3	EL 37% patró celiac. Resposta a DSG.		0							1
1715	SI	38	1		2	2		1	2	1		-1								1		30	24.08	4.41	30.8	4	1715							0							1
1716	SI	53	1		2	8 6		2	1	1		1	1							2		20	7.1	6.91	27.62	4	1716							0							1
1717	NO	44	1		2	10		2	1	1		1	1	1	2					1		21	1.51	0.91	38.18	4	1717							0							2
1718	SI	5	1		2	5		1	1	4	1	2	2	1	2					2		19	9.97	17.15	29.2	2	1718			4	5			0							1
1719	NO	27	1		1	5		2	1	1		1	2		1					2		11	3.4	11.02	11.43	2	1719							0							1
1720	NO	20	2	post-DSG	2	3		2	1	1		1	1							2		16	4.25	18.92	18.38	2	1720			2	3	prèvia EL 30%, augment gammadeltes		0							2
1721	SI	36	1		2	6			1	1		1	2		1					1		10	6.25	3.45	33.46	4	1721							0							1
1722	SI	74	1		2	3		1	2	1		1	2		1					2		29	6.59	2.19	20.74	4	1722							0							2
1723	SI	33	1		2	2		2	2	1		1	1							2		31	11.71	1.4	18.6	4	1723							0							1
1724	NO	26	2	reintroduccio gluten	2	6			2	1		1	2	1	1					1		29	7.13	12.71	15.38	2	1724							0							1
1725	SI	46	2	post-DSG	2	2			2	1		2	2		2							34	15.45	1.81	12.3	4	1725				5			0							1
1726	NO	10	1		2				1	1		2	2	1	2					2		6	1.05	5.36	26.53	4	1726							1							99
1727	SI	5	2	post-DSG	1	3			2	1	2	1	1		1					2		44	8.55	18.75	13.49	2	1727			1	3	Basal: Clinica, 6 i 10; tTG 20, EmA+. Patró celiac complet		0							2
1728	SI	35	2	post-DSG	2	3		2	1	1		1	2		1					2		21	11.42	2.43	3.93	3	1728				19	Basal: LIEs 23% (citom igual).		0							2
1729	NO	71	2	post-DSG	1				2	4		1	1							2		41	6.16	5.76	5.89	3	1729				1	Basal marsh 3c (2012)		0							99
1730	NO	55	1		1	6		1	1	1		2	2	2	2					2		20	1.24	3.54	38.05	4	1730							1							1
1731	NO	43	1		2	3		1	2	1		1	2		1					2		26	6.4	1.79	28.43	4	1731							0							2
1732	NO	19	1		2	2		2	1	1		1	1		2					2		8	3.77	3.51	6.73	3	1732							0							1
1733	SI	43	1		2	2			1	1		1	2		1					2		21	8.41	3.68	24.44	4	1733							0							1
1734	SI	69	1		2	2		2	1	1		1	2		1					2		17	7.47	5.29	22.98	4	1734							0							1
1735	SI	61	1		2	1		2	1	1		2	2	1	2					2		13	10.58	3.68	28.48	4	1735							1							1
1736	SI	51	1		1	3		1	1	1		1	1		2					1		7	1.6	4	35	4	1736							0							2
1737	NO	33	1		2	3 7		1	2	1		1	1	1	2					2		25	6.51	5.94	26.53	4	1737							0							99
1738	SI	56	2	post-DSG	2	3			1	1		1	1	2	2					2		8	5.99	18.18	24.21	2	1738			2	1	Previa Marsh 3c, tTG 3,4 EmA neg		0							2
1739	SI	44	1		2	-1		1	1	-1		-1								2		11	8.63	4.8	17.47	4	1739														99
1740	NO	49	2	post-DSG	2	3						1	1									40	11.22	36.69	3.1	1	1740				1	Marsh 3 a, tTG 20		0							2
1741	NO	67	2		2	-1		2	2	2		1	1	1	2					2		14	1.72	6.98	21.71	4	1741							0							99
1742	NO	39	1		2	1		2	1	1		1	1							2		14	5.4	5.97	23.19	4	1742							0							1
1743	SI	43	2	post-DSG	1	3		1	1	1		1	1							2		16	9.2	3.31	7.05	3	1743			2	5	Previa EL 49% sin citometria basal; Haria falta reintroducir gluten		0							2
1744	SI	47	1		2	6		2	1	1		1	2		1					2		13	5.69	1.11	21.41	4	1744							0							1
1745	SI	51	1		2	7		1	1	1		1	2		1					2		14	18.76	0.44	1.69	3	1745							0							2
1746	NO	7	1		2	-1		-1	4	-1		-1								2		-1	5.52	19.33	6	1	1746							0							99
1747	NO	2	1		1	1			-1	1		1	1									-1	6.01	5	39	4	1747							0							1
1748	SI	36	1		2	2			2	1		1	2		1					2		27	14.63	2.06	6.07	3	1748			3				0							1
1749	SI	8	1		2	5 4		1	1	1		1	1							2		21	12.8	1.75	6.23	3	1749							0							99
1750	NO	73	1		1	1		-1	1	-1		-1								2		20	5.25	1.26	20.44	4	1750														1
1751	NO	40	2		2	3		2	2	-1		1	2		1	1		1		2		38.7	10.73	6.43	3.69	3	1751				13	No s'ha reintroduit gluten. Possible SGNC o MC amb negativització de gamma/delta		0							2
1752	NO	51	1		2	6		2	1	1		2	2	1	2	1		1		2		7	1.51	2.44	43.9	4	1752			4				1							1
1753	NO	43	1		1	6		2	2	1		-1								2		59	3.64	3.02	13.36	4	1753					Aptima; pendents de DQ2/8		0							1
1754	NO	39	1		2	6		2	1	1		2	2	1	2	1		1		2		22.6	5.51	4.08	14.46	4	1754			4				1							1
1755	NO	56	1		2	6		2	1	1		2	2	2	2	1	1	2		1		6	0.57	4.88	26.83	4	1755			4	8	Valsartan		1							1
1756	NO	71	1		2			2	2	1		1	1							1		27	5.12	2.05	37.67	4	1756			4				0							99
1757	NO	84	1		2	3		2	2													42	4.35	2.16	57.1	4	1757			4				0							2
1758	NO	27	1		2				2	1		-1										48	5.08	0.99	22.7	4	1758			4				0							99
1759	NO	27	1		2	6		2	1	1		-1										7	1.66	5.04	38.66	4	1759			4											1
1760	NO	21	2	post-DSG	2	6		2	1	1		1	1		2					2		12	3.92	15	2.5	1	1760			2	3	Marsh 1 40% dx en un altre centre		0							1
1761	NO	41	1		1	6		2	1	1		1	1							2		12	1.85	2.83	41.51	4	1761			4				0							1
1762	NO	36	1		2	2		2	2	1		1	2							1		49	1.13	7.14	5.36	3	1762			4				0							1
1763	NO	51	1		2	2		2	1	1		1	1	2	2					2		14	1.49	2.27	52.27	4	1763			4				0							1
1764	NO	80	1		2	1		2	1	1		1	1	2	2					2		14	1.88	5.65	24.03	4	1764			4				0							1
1765	NO	29	2	post-DSG	2	3			1	1		1	2	2	1					2		22	3.13	7.45	31.91	4	1765							0							2
1766	NO	34	1		2	6		2	1	1		1	2	2	1					2		16.5	2.36	6.12	22.45	4	1766			4				0							1
1767	NO	53	2	post-DSG?	2	6		2	1	1		2	2	2	2					2		12	2.32	2.05	36.3	4	1767			3				1							1
1768	NO	24	1		1	2		2	1	1		1	1							2		12	0.62	4.65	18.6	4	1768			4				0							1
1769	NO	79	1		2	1		2	1	1		1	2	2	1					2		17	1.77	6.06	31.82	4	1769							0							1
1770	NO	62	1		1	6		2	2	1		1	2	2	1					1		28	0.83	52.5	5	1	1770			4	5			0							1
1771	NO	46	1		2	1		2	1	1		1	2	2	1					2		18	2.02	3.08	18.08	4	1771			4				0							1
1772	NO	85	1		2	6		2	1	1		1	1	2	1					2		12	2.71	5.88	23.53	4	1772			4				0							1
1773	SI	59	1		1	6		2	1	1		2	2	1	2	1		1		2		19	8.13	2.41	40.13	4	1773			4				1							1
1774	SI	56	1		2	6		2	1	1		1	2	1	1	1		1		2		11	13.22	3.51	14.83	4	1774			4				0							1
1775	NO	40	1		2	6		1	2	1		1								2		37	4.46	2.21	11.03	4	1775			4				0							1
1776	SI	40	1		2	2		2	1	1		1	2	2	2					1		24	12.12	0.39	5.11	3	1776			4				0							1
1777	NO	40	1		1	6		2	1	1		1	2		1					2		21	1.96	5.61	28.97	4	1777			3				0							1
1778	SI	74	1		2	3		2	1	1		1	1	2	2					2		16	11.07	2.67	20.56	4	1778			4				0							2
1780	NO	30	2		2	6		2	2	1		2	2	2	2					2		65	7.53	1.68	4.9	3	1780							0							1
1781	NO	52	2	seguiment	2	3 8		2	1	1		1	1							2		17	3.52	30.42	7.92	1	1781				5			0							99
1782	NO	43	1		2	6		2	1	1		1	2	2	1					2		9	1.22	3.82	32.44	4	1782			4				0							1
1783	NO	26	1		2	3 6		2	4	3	1	1	1	2	1					1		-1	3.59	16.1	4.24	1	1783				1	atTG=8.09		0							99
1784	NO	48	1		2	1		2	2	1		-1								2		40	3.3	11.89	25.17	3	1784			4				0							1
1785	NO	17	2	post-DSG i eradicació	2	6		1	1	1		1	1		2					2		15	3.8	7.63	6.63	3	1785			3		Control EL 37%		0							1
1786	SI	51	1		2	1		2	1	1		-1								2		14	13.71	0.97	16.77	4	1786			4											1
1787	SI	39	1		1	1		2	2	1		1	1		2					2		36	22.42	1.24	2.09	3	1787			4				0							1
1788	SI	15	1		2	2		1	1	1		2	2	1	2	1		1		2		17	11.49	5.38	7.06	3	1788			4				1							1
1789	SI	22	1		2	6		2	1	1		1	1							2		15	8.88	7.18	19.05	4	1789			4				0							1
1790	SI	51	1		2	3		2	2	1		2	2	1	2	1		1		2		27	14.32	7.72	5.67	3	1790			4				0							2
1791	SI	36	2	post-DSG	2	3		2	1	1		1	1		2					2		14	6.39	15.12	30.71	2	1791			2	3	EL 28%, aumento gammadelta (oct 2015)		0							2
